# Supplementary material for: Bis[tris­(ethyl­enediamine-κ2 N,N′)cobalt(III)] octa­kis-μ-3-oxido-hexa­deca-μ2-oxido-tetra­deca­oxido-μ12-tetra­oxo­silicato-octa­molybdenum(VI)hexa­vanadium(IV,V) hexa­hydrate
Source: Acta Crystallogr Sect E Struct Rep Online. 2011 Nov 19;67(Pt 12):m1776–7. doi: 10.1107/S1600536811048197 (PMC3238691; doi:10.1107/S1600536811048197)
Supplement: Supplementary file 1 [file e-67-m1776-sup1.cif]

##############################################################################
#                                                                            #
# This CIF contains the data in a paper accepted for publication in          #
# Acta Crystallographica Section E. It conforms to the requirements of       #
# Notes for Authors for Acta Crystallographica Section E, and has been       #
# peer reviewed under the auspices of the IUCr Commission on Journals.       #
#                                                                            #
# Full details of the Crystallographic Information File format               #
# are given in the paper "The Crystallographic Information File (CIF):       #
# a New Standard Archive File for Crystallography" by S. R. Hall, F. H.      #
# Allen and I. D. Brown [Acta Cryst. (1991), A47, 655-685].                  #
#                                                                            #
# The current version of the core CIF dictionary is obtainable from          #
# ftp://ftp.iucr.org/pub/cif_core.dic.                                       #
#                                                                            #
# Software is freely available for graphical display of the structure(s)     #
# in this CIF. For information consult the CIF software page                 #
# http://www.iucr.org/resources/cif/software.                                #
#                                                                            #
# This file may be used for bona fide research purposes within the           #
# scientific community so long as proper attribution is given to the journal # 
# article from which it was obtained.                                        #
#                                                                            #
##############################################################################
data_I
_audit_creation_method     SHELXL-97
_chemical_name_systematic
;
Bis[tris(ethylenediamine-\k^2^<i>N</i>,<i>N</i>')cobalt(III)]
octakis-\m-~3~-oxido-hexadeca-\m~2~-oxido-tetradecaoxido-\m~12~-
tetraoxosilicato-octamolybdenum(VI)hexavanadium(IV,V) hexahydrate
;
_chemical_name_common     ?
_chemical_formula_moiety     '2(C6 H24 Co N6 3+), Mo8 O42 Si V6 6-, 6(H2 O)'
_chemical_formula_sum     'C12 H60 Co2 Mo8 N12 O48 Si V6'
_chemical_formula_iupac     '[Co (C2 H8 N2)3]2 [Mo8 V6 O42 Si], 6H2 O'
_chemical_formula_weight     2359.83
_chemical_melting_point     ?
_symmetry_cell_setting     orthorhombic
_symmetry_space_group_name_H-M     'P n m a'
_symmetry_space_group_name_Hall     '-P 2ac 2n'
loop_
    _symmetry_equiv_pos_as_xyz
    'x, y, z'
    '-x+1/2, -y, z+1/2'
    'x+1/2, -y+1/2, -z+1/2'
    '-x, y+1/2, -z'
    '-x, -y, -z'
    'x-1/2, y, -z-1/2'
    '-x-1/2, y-1/2, z-1/2'
    'x, -y-1/2, z'
_cell_length_a     20.744(4)
_cell_length_b     21.498(4)
_cell_length_c     13.623(3)
_cell_angle_alpha     90.00
_cell_angle_beta     90.00
_cell_angle_gamma     90.00
_cell_volume     6075(2)
_cell_formula_units_Z     4
_cell_measurement_reflns_used     4213
_cell_measurement_theta_min     2.18
_cell_measurement_theta_max     24.56
_cell_measurement_temperature     293(2)
_exptl_crystal_description     prism
_exptl_crystal_colour     black
_exptl_crystal_size_max     0.22
_exptl_crystal_size_mid     0.21
_exptl_crystal_size_min     0.19
_exptl_crystal_density_diffrn     2.580
_exptl_crystal_density_meas     ?
_exptl_crystal_density_method     'not measured'
_exptl_crystal_F_000     4568
_exptl_absorpt_coefficient_mu     3.127
_exptl_absorpt_correction_type     multi-scan
_exptl_absorpt_process_details     '(ABSCOR; Higashi, 1995)'
_exptl_absorpt_correction_T_min     0.508
_exptl_absorpt_correction_T_max     0.552
_exptl_special_details     ?
_diffrn_ambient_temperature     293(2)
_diffrn_radiation_type     MoK\a
_diffrn_radiation_wavelength     0.71073
_diffrn_radiation_source     'fine-focus sealed tube'
_diffrn_radiation_monochromator     graphite
_diffrn_measurement_device_type     'Rigaku R-AXIS RAPID'
_diffrn_measurement_method     \w
_diffrn_detector_area_resol_mean     10
_diffrn_reflns_number     45336
_diffrn_reflns_av_R_equivalents     0.0801
_diffrn_reflns_av_sigmaI/netI     0.0447
_diffrn_reflns_theta_min     2.02
_diffrn_reflns_theta_max     25.01
_diffrn_reflns_theta_full     25.01
_diffrn_measured_fraction_theta_max     0.980
_diffrn_measured_fraction_theta_full     0.980
_diffrn_reflns_limit_h_min     -24
_diffrn_reflns_limit_h_max     24
_diffrn_reflns_limit_k_min     -25
_diffrn_reflns_limit_k_max     25
_diffrn_reflns_limit_l_min     -16
_diffrn_reflns_limit_l_max     16
_diffrn_standards_number     0
_diffrn_standards_interval_count     0
_diffrn_standards_interval_time     0
_diffrn_standards_decay_%     0
_refine_special_details
;
Refinement of <i>F</i>^2^ against ALL reflections. The weighted <i>R</i>-factor
<i>wR</i> and goodness of fit <i>S</i> are based on <i>F</i>^2^, conventional
<i>R</i>-factors <i>R</i> are based on <i>F</i>, with <i>F</i> set to zero for
negative <i>F</i>^2^. The threshold expression of <i>F</i>^2^ >
\s(<i>F</i>^2^) is used only for calculating <i>R</i>-factors(gt) <i>etc</i>.
and is not relevant to the choice of reflections for refinement.
<i>R</i>-factors based on <i>F</i>^2^ are statistically about twice as large
as those based on <i>F</i>, and <i>R</i>- factors based on ALL data will be
even larger.
;
_reflns_number_total     5404
_reflns_number_gt     3951
_reflns_threshold_expression     I>2sigma(I)
_refine_ls_structure_factor_coef     Fsqd
_refine_ls_matrix_type     full
_refine_ls_R_factor_all     0.0794
_refine_ls_R_factor_gt     0.0537
_refine_ls_wR_factor_gt     0.1208
_refine_ls_wR_factor_ref     0.1333
_refine_ls_goodness_of_fit_ref     1.045
_refine_ls_restrained_S_all     1.045
_refine_ls_number_reflns     5404
_refine_ls_number_parameters     505
_refine_ls_number_restraints     0
_refine_ls_hydrogen_treatment     constr
_refine_ls_weighting_scheme     calc
_refine_ls_weighting_details
        'calc w=1/[\s^2^(Fo^2^)+(0.0462P)^2^+70.2923P] where P=(Fo^2^+2Fc^2^)/3'
_atom_sites_solution_hydrogens     geom
_atom_sites_solution_primary     direct
_atom_sites_solution_secondary     difmap
_refine_ls_shift/su_max     0.001
_refine_ls_shift/su_mean     0.000
_refine_diff_density_max     2.042
_refine_diff_density_min     -1.069
_refine_ls_extinction_method     none
_refine_ls_extinction_coef     .
loop_
    _atom_type_symbol
    _atom_type_description
    _atom_type_scat_dispersion_real
    _atom_type_scat_dispersion_imag
    _atom_type_scat_source
    'Si' 'Si' 0.0817 0.0704
                         'International Tables Vol C Tables 4.2.6.8 and 6.1.1.4'
    'Mo' 'Mo' -1.6832 0.6857
                         'International Tables Vol C Tables 4.2.6.8 and 6.1.1.4'
    'V' 'V' 0.3005 0.5294
                         'International Tables Vol C Tables 4.2.6.8 and 6.1.1.4'
    'Co' 'Co' 0.3494 0.9721
                         'International Tables Vol C Tables 4.2.6.8 and 6.1.1.4'
    'O' 'O' 0.0106 0.0060
                         'International Tables Vol C Tables 4.2.6.8 and 6.1.1.4'
    'C' 'C' 0.0033 0.0016
                         'International Tables Vol C Tables 4.2.6.8 and 6.1.1.4'
    'N' 'N' 0.0061 0.0033
                         'International Tables Vol C Tables 4.2.6.8 and 6.1.1.4'
    'H' 'H' 0.0000 0.0000
                         'International Tables Vol C Tables 4.2.6.8 and 6.1.1.4'
_computing_data_collection     'PROCESS-AUTO (Rigaku, 1998)'
_computing_cell_refinement     'PROCESS-AUTO (Rigaku, 1998)'
_computing_data_reduction     'PROCESS-AUTO (Rigaku, 1998)'
_computing_structure_solution     'SHELXS97 (Sheldrick, 2008)'
_computing_structure_refinement     'SHELXL97 (Sheldrick, 2008)'
_computing_molecular_graphics     'DIAMOND (Brandenburg, 1999)'
_computing_publication_material     'SHELXL97 (Sheldrick, 2008)'
loop_
    _atom_site_type_symbol
    _atom_site_label
    _atom_site_fract_x
    _atom_site_fract_y
    _atom_site_fract_z
    _atom_site_U_iso_or_equiv
    _atom_site_adp_type
    _atom_site_calc_flag
    _atom_site_refinement_flags
    _atom_site_occupancy
    _atom_site_symmetry_multiplicity
    _atom_site_disorder_assembly
    _atom_site_disorder_group
    Si Si1 0.79072(15) 0.7500 0.4979(2) 0.0178(6) Uani d S 1 2 . .
    Mo Mo1 0.81179(4) 0.62748(3) 0.32716(5) 0.0268(2) Uani d . 1 1 . .
    Mo Mo2 0.93678(6) 0.7500 0.36362(9) 0.0397(3) Uani d S 1 2 . .
    Mo Mo3 0.68820(6) 0.7500 0.28998(9) 0.0421(3) Uani d S 1 2 . .
    Mo Mo4 0.76924(5) 0.62768(4) 0.66713(6) 0.0417(3) Uani d . 1 1 . .
    Mo Mo5 0.89334(6) 0.7500 0.70708(8) 0.0315(3) Uani d S 1 2 . .
    Mo Mo6 0.64507(5) 0.7500 0.63260(9) 0.0307(3) Uani d S 1 2 . .
    V V1 0.90955(7) 0.63391(7) 0.53319(12) 0.0301(4) Uani d . 1 1 . .
    V V2 0.67036(8) 0.63275(7) 0.46240(13) 0.0362(4) Uani d . 1 1 . .
    V V3 0.82853(10) 0.7500 0.20876(15) 0.0262(5) Uani d S 1 2 . .
    V V4 0.75451(10) 0.7500 0.78757(15) 0.0263(5) Uani d S 1 2 . .
    Co Co1 0.15902(6) 0.58507(5) 0.49030(9) 0.0294(3) Uani d . 1 1 C .
    O O1 0.8208(5) 0.5771(3) 0.2354(5) 0.069(3) Uani d . 1 1 A .
    O O2 1.0004(4) 0.7500 0.2891(7) 0.041(2) Uani d S 1 2 A .
    O O3 0.6514(4) 0.7500 0.1786(6) 0.032(2) Uani d S 1 2 A .
    O O4 0.7561(3) 0.5756(3) 0.7579(5) 0.0425(17) Uani d . 1 1 . .
    O O5 0.9315(5) 0.7500 0.8150(8) 0.066(3) Uani d S 1 2 . .
    O O6 0.5836(5) 0.7500 0.7100(8) 0.068(4) Uani d S 1 2 . .
    O O7 0.9608(4) 0.5803(3) 0.5471(6) 0.059(2) Uani d . 1 1 A .
    O O8 0.6172(3) 0.5813(3) 0.4485(6) 0.055(2) Uani d . 1 1 A .
    O O9 0.8449(5) 0.7500 0.0929(6) 0.042(2) Uani d S 1 2 . .
    O O10 0.7337(4) 0.7500 0.9044(6) 0.032(2) Uani d S 1 2 . .
    O O11 0.8795(3) 0.6921(3) 0.2825(6) 0.051(2) Uani d . 1 1 . .
    O O12 0.7616(3) 0.6916(3) 0.2466(6) 0.0496(19) Uani d . 1 1 . .
    O O13 0.8744(8) 0.5921(7) 0.4047(12) 0.024(4) Uani d P 0.50 1 A 1
    O O13' 0.8578(8) 0.6084(8) 0.4344(12) 0.028(4) Uani d P 0.50 1 A 2
    O O14 0.7342(7) 0.5892(7) 0.3626(11) 0.028(3) Uani d P 0.50 1 A 1
    O O14' 0.7450(7) 0.6127(7) 0.4009(12) 0.033(4) Uani d P 0.50 1 A 2
    O O15 0.9674(7) 0.6750(7) 0.4339(12) 0.031(4) Uani d P 0.50 1 A 1
    O O15' 0.9469(7) 0.6987(7) 0.4560(11) 0.025(3) Uani d P 0.50 1 A 2
    O O16 0.6450(7) 0.6751(6) 0.3373(11) 0.030(3) Uani d P 0.50 1 A 1
    O O16' 0.6558(7) 0.7021(7) 0.3700(11) 0.031(3) Uani d P 0.50 1 A 2
    O O17 0.8201(3) 0.6912(3) 0.7494(6) 0.051(2) Uani d . 1 1 . .
    O O18 0.7034(4) 0.6918(3) 0.7116(6) 0.050(2) Uani d . 1 1 . .
    O O19 0.8543(6) 0.5898(6) 0.6344(10) 0.025(3) Uani d P 0.50 1 A 1
    O O19' 0.8298(6) 0.6092(6) 0.5944(9) 0.024(3) Uani d P 0.50 1 A 2
    O O20 0.7004(8) 0.5936(6) 0.5894(10) 0.029(3) Uani d P 0.50 1 A 1
    O O20' 0.7329(7) 0.6084(7) 0.5620(11) 0.037(4) Uani d P 0.50 1 A 2
    O O21 0.9410(8) 0.6804(7) 0.6581(11) 0.026(3) Uani d P 0.50 1 A 1
    O O21' 0.9223(8) 0.6960(7) 0.6245(12) 0.030(4) Uani d P 0.50 1 A 2
    O O22 0.6116(8) 0.6835(9) 0.5654(14) 0.036(4) Uani d P 0.50 1 A 1
    O O22' 0.6377(8) 0.6928(8) 0.5391(13) 0.030(4) Uani d P 0.50 1 A 2
    O O23 0.8434(5) 0.7057(5) 0.4442(8) 0.024(3) Uani d P 0.50 1 A .
    O O24 0.7554(5) 0.7053(5) 0.4148(8) 0.022(2) Uani d P 0.50 1 A .
    O O25 0.7361(5) 0.7084(5) 0.5529(8) 0.025(3) Uani d P 0.50 1 . .
    O O26 0.8291(5) 0.7039(5) 0.5777(8) 0.025(3) Uani d P 0.50 1 A .
    O O1W 0.0645(5) 0.7500 0.5774(7) 0.044(2) Uani d S 1 2 . .
    O O2W 0.9546(8) 0.6028(10) 0.1408(12) 0.185(7) Uani d . 1 1 . .
    O O3W 1.007(2) 0.7500 0.066(3) 0.288(18) Uiso d S 1 2 . .
    O O4W 0.0681(10) 0.4140(10) 0.1905(15) 0.206(8) Uiso d . 1 1 . .
    N N1 0.2251(4) 0.5308(4) 0.5456(6) 0.0379(19) Uani d . 1 1 . .
    H H1C 0.2258 0.5350 0.6113 0.045 Uiso calc R 1 1 . .
    H H1D 0.2156 0.4909 0.5315 0.045 Uiso calc R 1 1 . .
    N N2 0.2313(4) 0.6400(3) 0.4554(6) 0.0338(18) Uani d . 1 1 . .
    H H2C 0.2358 0.6411 0.3897 0.041 Uiso calc R 1 1 . .
    H H2D 0.2230 0.6789 0.4764 0.041 Uiso calc R 1 1 . .
    N N3 0.1632(5) 0.5377(4) 0.3662(6) 0.048(2) Uani d . 1 1 . .
    H H3C 0.2047 0.5287 0.3533 0.058 Uiso calc R 1 1 B 1
    H H3D 0.1422 0.5014 0.3743 0.058 Uiso calc R 1 1 B 1
    N N4 0.0946(4) 0.6364(3) 0.4228(6) 0.040(2) Uani d . 1 1 . .
    H H4C 0.0613 0.6441 0.4632 0.048 Uiso calc R 1 1 C .
    H H4D 0.1123 0.6731 0.4053 0.048 Uiso calc R 1 1 . .
    N N5 0.0914(4) 0.5316(3) 0.5451(6) 0.039(2) Uani d . 1 1 . .
    H H5C 0.0530 0.5416 0.5187 0.047 Uiso calc R 1 1 C .
    H H5D 0.0998 0.4915 0.5308 0.047 Uiso calc R 1 1 . .
    N N6 0.1472(4) 0.6323(4) 0.6110(6) 0.0370(19) Uani d . 1 1 . .
    H H6C 0.1838 0.6307 0.6464 0.044 Uiso calc R 1 1 C .
    H H6D 0.1398 0.6724 0.5958 0.044 Uiso calc R 1 1 . .
    C C1 0.2897(5) 0.5464(5) 0.5050(8) 0.043(2) Uani d . 1 1 . .
    H H1A 0.2949 0.5289 0.4399 0.051 Uiso calc R 1 1 . .
    H H1B 0.3236 0.5303 0.5471 0.051 Uiso calc R 1 1 . .
    C C2 0.2923(4) 0.6171(4) 0.5011(7) 0.037(2) Uani d . 1 1 . .
    H H2A 0.2967 0.6339 0.5669 0.044 Uiso calc R 1 1 . .
    H H2B 0.3291 0.6305 0.4626 0.044 Uiso calc R 1 1 . .
    C C3 0.1369(11) 0.5689(10) 0.2849(15) 0.038(5) Uiso d P 0.50 1 C 1
    H H3A 0.1255 0.5399 0.2330 0.046 Uiso calc PR 0.50 1 C 1
    H H3B 0.1666 0.5997 0.2592 0.046 Uiso calc PR 0.50 1 C 1
    C C3' 0.1067(15) 0.5577(14) 0.298(2) 0.072(8) Uiso d P 0.50 1 C 2
    H H3'1 0.1243 0.5706 0.2357 0.086 Uiso calc PR 0.50 1 C 2
    H H3'2 0.0794 0.5219 0.2866 0.086 Uiso calc PR 0.50 1 C 2
    C C4 0.0713(6) 0.6024(6) 0.3326(8) 0.060(3) Uani d . 1 1 C .
    H H4A 0.0522 0.6312 0.2861 0.072 Uiso calc R 1 1 D 1
    H H4B 0.0394 0.5713 0.3501 0.072 Uiso calc R 1 1 D 1
    C C5 0.0891(5) 0.5400(5) 0.6519(8) 0.047(3) Uani d . 1 1 C .
    H H5A 0.1251 0.5187 0.6827 0.057 Uiso calc R 1 1 . .
    H H5B 0.0494 0.5229 0.6781 0.057 Uiso calc R 1 1 . .
    C C6 0.0927(5) 0.6084(5) 0.6722(8) 0.041(2) Uani d . 1 1 C .
    H H6A 0.0526 0.6286 0.6540 0.049 Uiso calc R 1 1 . .
    H H6B 0.1008 0.6159 0.7413 0.049 Uiso calc R 1 1 . .
loop_
    _atom_site_aniso_label
    _atom_site_aniso_U_11
    _atom_site_aniso_U_22
    _atom_site_aniso_U_33
    _atom_site_aniso_U_12
    _atom_site_aniso_U_13
    _atom_site_aniso_U_23
    Si1 0.0198(15) 0.0138(14) 0.0199(16) 0.000 -0.0007(13) 0.000
    Mo1 0.0369(4) 0.0179(4) 0.0257(4) 0.0019(3) -0.0021(3) -0.0007(3)
    Mo2 0.0262(6) 0.0633(9) 0.0295(7) 0.000 0.0013(5) 0.000
    Mo3 0.0292(6) 0.0651(9) 0.0321(7) 0.000 -0.0075(5) 0.000
    Mo4 0.0806(7) 0.0171(4) 0.0273(4) -0.0061(4) 0.0081(4) -0.0004(3)
    Mo5 0.0343(6) 0.0316(6) 0.0287(6) 0.000 -0.0043(5) 0.000
    Mo6 0.0295(6) 0.0271(6) 0.0354(7) 0.000 0.0054(5) 0.000
    V1 0.0286(8) 0.0191(7) 0.0427(9) 0.0037(6) 0.0029(7) 0.0059(7)
    V2 0.0369(9) 0.0250(8) 0.0468(10) -0.0107(7) -0.0121(8) 0.0075(7)
    V3 0.0336(12) 0.0215(10) 0.0235(11) 0.000 -0.0011(9) 0.000
    V4 0.0364(12) 0.0185(10) 0.0239(11) 0.000 0.0033(10) 0.000
    Co1 0.0360(7) 0.0185(6) 0.0335(7) 0.0002(5) -0.0013(6) -0.0028(5)
    O1 0.154(9) 0.028(4) 0.025(4) 0.007(5) 0.006(5) -0.006(3)
    O2 0.031(5) 0.049(6) 0.042(6) 0.000 0.010(4) 0.000
    O3 0.032(5) 0.034(5) 0.030(5) 0.000 -0.015(4) 0.000
    O4 0.063(5) 0.026(3) 0.039(4) 0.003(3) 0.008(3) 0.006(3)
    O5 0.045(6) 0.114(10) 0.038(6) 0.000 -0.013(5) 0.000
    O6 0.038(6) 0.125(11) 0.041(6) 0.000 0.012(5) 0.000
    O7 0.061(5) 0.036(4) 0.078(5) 0.027(4) -0.043(4) -0.023(4)
    O8 0.044(4) 0.037(4) 0.084(6) -0.017(3) 0.006(4) -0.016(4)
    O9 0.063(7) 0.041(6) 0.022(5) 0.000 0.010(5) 0.000
    O10 0.046(5) 0.029(5) 0.021(4) 0.000 0.001(4) 0.000
    O11 0.043(4) 0.040(4) 0.071(5) -0.015(3) -0.025(4) 0.028(4)
    O12 0.028(3) 0.040(4) 0.081(5) 0.004(3) 0.003(4) 0.034(4)
    O13 0.035(10) 0.017(8) 0.019(10) 0.003(6) 0.005(7) -0.003(6)
    O13' 0.029(9) 0.040(11) 0.013(9) 0.004(7) 0.003(6) -0.013(7)
    O14 0.027(7) 0.017(8) 0.039(9) -0.003(6) -0.008(7) 0.003(6)
    O14' 0.033(8) 0.020(9) 0.047(11) -0.001(7) -0.007(7) 0.000(7)
    O15 0.020(8) 0.030(9) 0.041(9) 0.007(6) 0.009(6) 0.004(7)
    O15' 0.028(9) 0.016(7) 0.030(8) -0.001(6) -0.003(6) -0.003(6)
    O16 0.036(8) 0.014(8) 0.040(10) 0.006(7) -0.008(7) 0.008(6)
    O16' 0.036(8) 0.020(8) 0.037(9) -0.002(7) 0.006(7) -0.003(6)
    O17 0.046(4) 0.027(4) 0.081(5) -0.009(3) 0.024(4) -0.029(4)
    O18 0.067(5) 0.013(3) 0.070(5) 0.006(3) -0.035(4) -0.008(3)
    O19 0.033(8) 0.018(7) 0.024(7) 0.001(6) -0.003(6) 0.006(6)
    O19' 0.037(8) 0.020(7) 0.014(7) -0.003(6) 0.008(6) -0.004(5)
    O20 0.057(10) 0.010(7) 0.020(7) 0.005(7) -0.005(7) -0.006(5)
    O20' 0.040(9) 0.028(8) 0.045(10) 0.002(7) 0.014(7) 0.009(7)
    O21 0.031(9) 0.020(8) 0.028(9) 0.011(6) -0.005(7) -0.001(6)
    O21' 0.029(9) 0.020(8) 0.041(11) 0.002(6) -0.011(7) 0.006(7)
    O22 0.027(10) 0.042(10) 0.040(11) -0.003(8) 0.017(7) -0.004(8)
    O22' 0.034(10) 0.022(8) 0.034(10) 0.011(8) 0.004(8) -0.001(7)
    O23 0.035(7) 0.010(5) 0.027(6) 0.010(5) 0.005(5) -0.001(5)
    O24 0.025(6) 0.009(5) 0.031(6) -0.003(4) -0.005(5) 0.004(5)
    O25 0.025(6) 0.021(6) 0.030(6) -0.009(5) -0.004(5) -0.006(5)
    O26 0.031(6) 0.026(6) 0.017(6) 0.002(5) 0.005(5) 0.007(5)
    O1W 0.049(6) 0.033(5) 0.051(6) 0.000 0.000(5) 0.000
    O2W 0.145(13) 0.26(2) 0.146(13) 0.044(14) 0.035(11) -0.015(14)
    N1 0.044(5) 0.025(4) 0.045(5) -0.001(4) -0.002(4) 0.004(4)
    N2 0.041(4) 0.029(4) 0.032(4) 0.001(4) 0.000(4) 0.003(3)
    N3 0.068(6) 0.033(5) 0.045(5) 0.005(4) 0.003(5) -0.018(4)
    N4 0.046(5) 0.024(4) 0.049(5) 0.004(4) -0.003(4) 0.005(4)
    N5 0.044(5) 0.020(4) 0.053(5) -0.005(4) 0.000(4) 0.001(4)
    N6 0.038(4) 0.028(4) 0.045(5) -0.003(4) 0.003(4) -0.004(4)
    C1 0.045(6) 0.037(5) 0.047(6) 0.016(5) -0.003(5) -0.005(5)
    C2 0.036(5) 0.038(5) 0.036(5) 0.000(5) 0.003(4) 0.012(5)
    C4 0.057(7) 0.074(8) 0.049(7) 0.001(7) -0.020(6) -0.006(6)
    C5 0.047(6) 0.033(5) 0.062(7) -0.009(5) 0.007(5) 0.016(5)
    C6 0.033(5) 0.044(6) 0.045(6) -0.009(5) 0.004(5) -0.010(5)
_geom_special_details
;
All e.s.d.'s (except the e.s.d. in the dihedral angle between two l.s. planes)
are estimated using the full covariance matrix. The cell e.s.d.'s are taken
into account individually in the estimation of e.s.d.'s in distances, angles
and torsion angles; correlations between e.s.d.'s in cell parameters are only
used when they are defined by crystal symmetry. An approximate (isotropic)
treatment of cell e.s.d.'s is used for estimating e.s.d.'s involving l.s.
planes.
;
loop_
    _geom_bond_atom_site_label_1
    _geom_bond_atom_site_label_2
    _geom_bond_site_symmetry_2
    _geom_bond_distance
    _geom_bond_publ_flag
    Si1 O23 . 1.623(10) ?
    Si1 O25 . 1.628(11) ?
    Si1 O24 . 1.655(11) ?
    Si1 O26 . 1.674(11) ?
    Mo1 O1 . 1.665(7) ?
    Mo1 O14' . 1.742(16) ?
    Mo1 O13' . 1.793(18) ?
    Mo1 O13 . 1.839(18) ?
    Mo1 O14 . 1.871(14) ?
    Mo1 O12 . 2.046(6) ?
    Mo1 O11 . 2.067(6) ?
    Mo1 O24 . 2.365(11) ?
    Mo1 O23 . 2.409(11) ?
    Mo1 V3 . 3.1080(14) ?
    Mo2 O2 . 1.666(9) ?
    Mo2 O15' . 1.686(15) ?
    Mo2 O15 . 1.980(15) ?
    Mo2 O11 . 2.046(7) ?
    Mo2 O23 . 2.422(11) ?
    Mo2 V3 . 3.081(2) ?
    Mo3 O16' . 1.643(15) ?
    Mo3 O3 . 1.698(8) ?
    Mo3 O16 . 1.952(14) ?
    Mo3 O12 . 2.060(7) ?
    Mo3 O24 . 2.400(11) ?
    Mo3 V3 . 3.114(3) ?
    Mo4 O19' . 1.649(12) ?
    Mo4 O20' . 1.671(16) ?
    Mo4 O4 . 1.689(6) ?
    Mo4 O20 . 1.923(14) ?
    Mo4 O19 . 1.994(13) ?
    Mo4 O18 . 2.032(7) ?
    Mo4 O17 . 2.059(7) ?
    Mo4 O26 . 2.389(11) ?
    Mo4 O25 . 2.429(11) ?
    Mo4 V4 . 3.1144(14) ?
    Mo5 O5 . 1.669(10) ?
    Mo5 O21' . 1.724(17) ?
    Mo5 O21 . 1.912(15) ?
    Mo5 O17 . 2.058(7) ?
    Mo5 O26 . 2.422(11) ?
    Mo5 V4 . 3.082(2) ?
    Mo6 O6 . 1.656(10) ?
    Mo6 O22' . 1.777(17) ?
    Mo6 O22 . 1.835(19) ?
    Mo6 O18 . 2.047(6) ?
    Mo6 O25 . 2.355(11) ?
    Mo6 V4 . 3.100(2) ?
    V1 O7 . 1.579(6) ?
    V1 O13' . 1.807(18) ?
    V1 O21' . 1.844(17) ?
    V1 O15' . 1.910(15) ?
    V1 O19' . 1.927(12) ?
    V1 O15 . 2.013(15) ?
    V1 O19 . 2.028(12) ?
    V1 O21 . 2.079(16) ?
    V1 O13 . 2.099(17) ?
    V1 O26 . 2.328(11) ?
    V1 O23 . 2.395(11) ?
    V2 O8 . 1.573(7) ?
    V2 O22' . 1.794(16) ?
    V2 O14' . 1.811(16) ?
    V2 O20' . 1.949(16) ?
    V2 O16' . 1.974(15) ?
    V2 O16 . 2.002(14) ?
    V2 O20 . 2.022(13) ?
    V2 O14 . 2.117(16) ?
    V2 O22 . 2.156(17) ?
    V2 O24 . 2.441(10) ?
    V2 O25 . 2.454(10) ?
    V3 O9 . 1.614(9) ?
    V3 O11 . 1.918(7) ?
    V3 O12 . 1.941(7) ?
    V3 Mo1 8_575 3.1080(14) ?
    V4 O10 . 1.649(8) ?
    V4 O17 . 1.928(7) ?
    V4 O18 . 1.939(6) ?
    V4 Mo4 8_575 3.1144(14) ?
    Co1 N6 . 1.948(8) ?
    Co1 N1 . 1.952(8) ?
    Co1 N5 . 1.961(8) ?
    Co1 N4 . 1.962(8) ?
    Co1 N2 . 1.967(8) ?
    Co1 N3 . 1.975(8) ?
    O25 O25 8_575 1.79(2) ?
    N1 C1 . 1.488(13) ?
    N1 H1C . 0.9000 ?
    N1 H1D . 0.9000 ?
    N2 C2 . 1.494(11) ?
    N2 H2C . 0.9000 ?
    N2 H2D . 0.9000 ?
    N3 C3 . 1.41(2) ?
    N3 C3' . 1.55(3) ?
    N3 H3C . 0.9000 ?
    N3 H3D . 0.9000 ?
    N4 C4 . 1.509(13) ?
    N4 H4C . 0.9000 ?
    N4 H4D . 0.9000 ?
    N5 C5 . 1.467(13) ?
    N5 H5C . 0.9000 ?
    N5 H5D . 0.9000 ?
    N6 C6 . 1.497(12) ?
    N6 H6C . 0.9000 ?
    N6 H6D . 0.9000 ?
    C1 C2 . 1.521(14) ?
    C1 H1A . 0.9700 ?
    C1 H1B . 0.9700 ?
    C2 H2A . 0.9700 ?
    C2 H2B . 0.9700 ?
    C3 C4 . 1.67(2) ?
    C3 H3A . 0.9700 ?
    C3 H3B . 0.9700 ?
    C3' C4 . 1.30(3) ?
    C3' H3'1 . 0.9700 ?
    C3' H3'2 . 0.9700 ?
    C4 H4A . 0.9700 ?
    C4 H4B . 0.9700 ?
    C5 C6 . 1.498(14) ?
    C5 H5A . 0.9700 ?
    C5 H5B . 0.9700 ?
    C6 H6A . 0.9700 ?
    C6 H6B . 0.9700 ?
loop_
    _geom_angle_atom_site_label_1
    _geom_angle_atom_site_label_2
    _geom_angle_atom_site_label_3
    _geom_angle_site_symmetry_1
    _geom_angle_site_symmetry_3
    _geom_angle
    _geom_angle_publ_flag
    O23 Si1 O23 8_575 . 71.8(8) ?
    O23 Si1 O25 8_575 . 177.4(6) ?
    O23 Si1 O25 . . 110.7(6) ?
    O23 Si1 O25 8_575 8_575 110.7(6) ?
    O23 Si1 O25 . 8_575 177.4(6) ?
    O25 Si1 O25 . 8_575 66.7(8) ?
    O23 Si1 O24 8_575 . 109.4(6) ?
    O23 Si1 O24 . . 69.5(6) ?
    O25 Si1 O24 . . 71.8(5) ?
    O25 Si1 O24 8_575 . 109.0(6) ?
    O23 Si1 O24 8_575 8_575 69.5(6) ?
    O23 Si1 O24 . 8_575 109.4(6) ?
    O25 Si1 O24 . 8_575 109.0(6) ?
    O25 Si1 O24 8_575 8_575 71.8(5) ?
    O24 Si1 O24 . 8_575 71.0(7) ?
    O23 Si1 O26 8_575 8_575 68.0(5) ?
    O23 Si1 O26 . 8_575 108.7(6) ?
    O25 Si1 O26 . 8_575 110.9(6) ?
    O25 Si1 O26 8_575 8_575 72.8(6) ?
    O24 Si1 O26 . 8_575 177.3(6) ?
    O24 Si1 O26 8_575 8_575 108.1(5) ?
    O23 Si1 O26 8_575 . 108.7(6) ?
    O23 Si1 O26 . . 68.0(5) ?
    O25 Si1 O26 . . 72.8(6) ?
    O25 Si1 O26 8_575 . 110.9(6) ?
    O24 Si1 O26 . . 108.1(5) ?
    O24 Si1 O26 8_575 . 177.3(6) ?
    O26 Si1 O26 8_575 . 72.7(8) ?
    O1 Mo1 O14' . . 113.8(6) ?
    O1 Mo1 O13' . . 113.8(6) ?
    O14' Mo1 O13' . . 84.9(7) ?
    O1 Mo1 O13 . . 94.8(5) ?
    O14' Mo1 O13 . . 98.9(7) ?
    O1 Mo1 O14 . . 90.2(6) ?
    O13' Mo1 O14 . . 98.4(7) ?
    O13 Mo1 O14 . . 106.1(7) ?
    O1 Mo1 O12 . . 95.3(4) ?
    O14' Mo1 O12 . . 91.6(5) ?
    O13' Mo1 O12 . . 149.5(6) ?
    O13 Mo1 O12 . . 161.1(6) ?
    O14 Mo1 O12 . . 89.9(5) ?
    O1 Mo1 O11 . . 98.0(4) ?
    O14' Mo1 O11 . . 146.5(5) ?
    O13' Mo1 O11 . . 91.8(6) ?
    O13 Mo1 O11 . . 88.1(6) ?
    O14 Mo1 O11 . . 163.0(5) ?
    O12 Mo1 O11 . . 74.7(3) ?
    O1 Mo1 O24 . . 153.5(4) ?
    O14' Mo1 O24 . . 56.2(6) ?
    O13' Mo1 O24 . . 90.8(5) ?
    O13 Mo1 O24 . . 110.6(5) ?
    O14 Mo1 O24 . . 75.8(5) ?
    O12 Mo1 O24 . . 62.8(3) ?
    O11 Mo1 O24 . . 90.6(3) ?
    O1 Mo1 O23 . . 157.1(4) ?
    O14' Mo1 O23 . . 87.8(6) ?
    O13' Mo1 O23 . . 58.3(6) ?
    O13 Mo1 O23 . . 73.5(5) ?
    O14 Mo1 O23 . . 111.8(5) ?
    O12 Mo1 O23 . . 91.3(3) ?
    O11 Mo1 O23 . . 62.7(3) ?
    O24 Mo1 O23 . . 46.1(4) ?
    O2 Mo2 O15' . 8_575 110.9(6) ?
    O2 Mo2 O15' . . 110.9(6) ?
    O15' Mo2 O15' 8_575 . 81.7(10) ?
    O2 Mo2 O15 . 8_575 92.3(5) ?
    O15' Mo2 O15 . 8_575 97.6(6) ?
    O2 Mo2 O15 . . 92.3(5) ?
    O15' Mo2 O15 8_575 . 97.6(6) ?
    O15 Mo2 O15 8_575 . 109.1(10) ?
    O2 Mo2 O11 . . 97.5(3) ?
    O15' Mo2 O11 8_575 . 150.9(6) ?
    O15' Mo2 O11 . . 94.4(5) ?
    O15 Mo2 O11 8_575 . 160.7(5) ?
    O15 Mo2 O11 . . 87.2(5) ?
    O2 Mo2 O11 . 8_575 97.5(3) ?
    O15' Mo2 O11 8_575 8_575 94.4(5) ?
    O15' Mo2 O11 . 8_575 150.9(6) ?
    O15 Mo2 O11 8_575 8_575 87.2(5) ?
    O15 Mo2 O11 . 8_575 160.7(5) ?
    O11 Mo2 O11 . 8_575 75.0(4) ?
    O2 Mo2 O23 . 8_575 155.6(3) ?
    O15' Mo2 O23 8_575 8_575 60.3(6) ?
    O15' Mo2 O23 . 8_575 91.0(6) ?
    O15 Mo2 O23 8_575 8_575 73.6(5) ?
    O15 Mo2 O23 . 8_575 111.0(5) ?
    O11 Mo2 O23 . 8_575 91.1(3) ?
    O11 Mo2 O23 8_575 8_575 62.7(3) ?
    O2 Mo2 O23 . . 155.6(3) ?
    O15' Mo2 O23 8_575 . 91.0(6) ?
    O15' Mo2 O23 . . 60.3(6) ?
    O15 Mo2 O23 8_575 . 111.0(5) ?
    O15 Mo2 O23 . . 73.6(5) ?
    O11 Mo2 O23 . . 62.7(3) ?
    O11 Mo2 O23 8_575 . 91.1(3) ?
    O23 Mo2 O23 8_575 . 46.3(5) ?
    O16' Mo3 O16' 8_575 . 77.6(10) ?
    O16' Mo3 O3 8_575 . 114.1(6) ?
    O16' Mo3 O3 . . 114.1(6) ?
    O16' Mo3 O16 8_575 . 96.3(7) ?
    O3 Mo3 O16 . . 95.1(5) ?
    O16' Mo3 O16 . 8_575 96.3(7) ?
    O3 Mo3 O16 . 8_575 95.1(5) ?
    O16 Mo3 O16 . 8_575 111.1(9) ?
    O16' Mo3 O12 8_575 . 151.0(6) ?
    O16' Mo3 O12 . . 96.3(5) ?
    O3 Mo3 O12 . . 94.4(3) ?
    O16 Mo3 O12 . . 86.1(5) ?
    O16 Mo3 O12 8_575 . 159.5(5) ?
    O16' Mo3 O12 8_575 8_575 96.3(5) ?
    O16' Mo3 O12 . 8_575 151.0(6) ?
    O3 Mo3 O12 . 8_575 94.4(3) ?
    O16 Mo3 O12 . 8_575 159.5(5) ?
    O16 Mo3 O12 8_575 8_575 86.1(5) ?
    O12 Mo3 O12 . 8_575 75.1(4) ?
    O16' Mo3 O24 8_575 8_575 61.1(6) ?
    O16' Mo3 O24 . 8_575 91.1(6) ?
    O3 Mo3 O24 . 8_575 153.4(3) ?
    O16 Mo3 O24 . 8_575 111.3(5) ?
    O16 Mo3 O24 8_575 8_575 72.7(5) ?
    O12 Mo3 O24 . 8_575 91.0(3) ?
    O12 Mo3 O24 8_575 8_575 62.0(3) ?
    O16' Mo3 O24 8_575 . 91.1(6) ?
    O16' Mo3 O24 . . 61.1(6) ?
    O3 Mo3 O24 . . 153.4(3) ?
    O16 Mo3 O24 . . 72.7(5) ?
    O16 Mo3 O24 8_575 . 111.3(5) ?
    O12 Mo3 O24 . . 62.0(3) ?
    O12 Mo3 O24 8_575 . 91.0(3) ?
    O24 Mo3 O24 8_575 . 47.2(5) ?
    O19' Mo4 O20' . . 76.7(7) ?
    O19' Mo4 O4 . . 113.8(5) ?
    O20' Mo4 O4 . . 112.9(6) ?
    O19' Mo4 O20 . . 98.2(6) ?
    O4 Mo4 O20 . . 91.8(5) ?
    O20' Mo4 O19 . . 96.1(6) ?
    O4 Mo4 O19 . . 92.1(4) ?
    O20 Mo4 O19 . . 112.2(5) ?
    O19' Mo4 O18 . . 148.7(5) ?
    O20' Mo4 O18 . . 96.9(5) ?
    O4 Mo4 O18 . . 97.0(3) ?
    O20 Mo4 O18 . . 85.6(4) ?
    O19 Mo4 O18 . . 159.7(4) ?
    O19' Mo4 O17 . . 95.5(5) ?
    O20' Mo4 O17 . . 149.7(6) ?
    O4 Mo4 O17 . . 97.1(3) ?
    O20 Mo4 O17 . . 159.0(4) ?
    O19 Mo4 O17 . . 86.5(4) ?
    O18 Mo4 O17 . . 74.5(3) ?
    O19' Mo4 O26 . . 57.5(5) ?
    O20' Mo4 O26 . . 88.2(6) ?
    O4 Mo4 O26 . . 155.6(4) ?
    O20 Mo4 O26 . . 111.5(5) ?
    O19 Mo4 O26 . . 72.9(4) ?
    O18 Mo4 O26 . . 92.1(3) ?
    O17 Mo4 O26 . . 63.7(3) ?
    O19' Mo4 O25 . . 90.1(6) ?
    O20' Mo4 O25 . . 60.0(6) ?
    O4 Mo4 O25 . . 153.6(4) ?
    O20 Mo4 O25 . . 73.1(5) ?
    O19 Mo4 O25 . . 113.5(5) ?
    O18 Mo4 O25 . . 61.1(3) ?
    O17 Mo4 O25 . . 91.2(3) ?
    O26 Mo4 O25 . . 48.0(4) ?
    O5 Mo5 O21' . . 114.2(6) ?
    O5 Mo5 O21' . 8_575 114.2(6) ?
    O21' Mo5 O21' . 8_575 84.6(11) ?
    O5 Mo5 O21 . 8_575 93.6(5) ?
    O21' Mo5 O21 . 8_575 96.8(6) ?
    O21' Mo5 O21 8_575 8_575 20.9(5) ?
    O5 Mo5 O21 . . 93.6(5) ?
    O21' Mo5 O21 8_575 . 96.8(6) ?
    O21 Mo5 O21 8_575 . 102.9(10) ?
    O5 Mo5 O17 . . 95.9(4) ?
    O21' Mo5 O17 . . 91.5(6) ?
    O21' Mo5 O17 8_575 . 148.6(6) ?
    O21 Mo5 O17 8_575 . 163.5(5) ?
    O21 Mo5 O17 . . 90.0(5) ?
    O5 Mo5 O17 . 8_575 95.9(4) ?
    O21' Mo5 O17 . 8_575 148.6(6) ?
    O21' Mo5 O17 8_575 8_575 91.5(6) ?
    O21 Mo5 O17 8_575 8_575 90.0(5) ?
    O21 Mo5 O17 . 8_575 163.5(5) ?
    O17 Mo5 O17 . 8_575 75.7(4) ?
    O5 Mo5 O26 . . 154.3(3) ?
    O21' Mo5 O26 . . 56.1(6) ?
    O21' Mo5 O26 8_575 . 89.6(6) ?
    O21 Mo5 O26 8_575 . 110.5(5) ?
    O21 Mo5 O26 . . 73.2(5) ?
    O17 Mo5 O26 . . 63.0(3) ?
    O17 Mo5 O26 8_575 . 92.8(3) ?
    O5 Mo5 O26 . 8_575 154.3(3) ?
    O21' Mo5 O26 . 8_575 89.6(6) ?
    O21' Mo5 O26 8_575 8_575 56.1(6) ?
    O21 Mo5 O26 8_575 8_575 73.2(5) ?
    O21 Mo5 O26 . 8_575 110.5(5) ?
    O17 Mo5 O26 . 8_575 92.8(3) ?
    O17 Mo5 O26 8_575 8_575 63.0(3) ?
    O26 Mo5 O26 . 8_575 48.3(5) ?
    O6 Mo6 O22' . . 113.0(6) ?
    O6 Mo6 O22' . 8_575 113.0(6) ?
    O22' Mo6 O22' . 8_575 87.5(11) ?
    O6 Mo6 O22 . . 91.5(5) ?
    O22' Mo6 O22 8_575 . 98.6(6) ?
    O6 Mo6 O22 . 8_575 91.5(5) ?
    O22' Mo6 O22 . 8_575 98.6(6) ?
    O22 Mo6 O22 . 8_575 102.4(13) ?
    O6 Mo6 O18 . 8_575 96.9(4) ?
    O22' Mo6 O18 . 8_575 148.3(6) ?
    O22' Mo6 O18 8_575 8_575 90.3(6) ?
    O22 Mo6 O18 . 8_575 164.3(6) ?
    O22 Mo6 O18 8_575 8_575 90.6(7) ?
    O6 Mo6 O18 . . 96.9(4) ?
    O22' Mo6 O18 . . 90.3(6) ?
    O22' Mo6 O18 8_575 . 148.3(6) ?
    O22 Mo6 O18 . . 90.6(7) ?
    O22 Mo6 O18 8_575 . 164.3(6) ?
    O18 Mo6 O18 8_575 . 75.4(3) ?
    O6 Mo6 O25 . 8_575 155.7(3) ?
    O22' Mo6 O25 . 8_575 90.1(6) ?
    O22' Mo6 O25 8_575 8_575 58.4(6) ?
    O22 Mo6 O25 . 8_575 111.7(5) ?
    O22 Mo6 O25 8_575 8_575 77.2(6) ?
    O18 Mo6 O25 8_575 8_575 62.3(4) ?
    O18 Mo6 O25 . 8_575 90.0(3) ?
    O6 Mo6 O25 . . 155.7(3) ?
    O22' Mo6 O25 . . 58.4(6) ?
    O22' Mo6 O25 8_575 . 90.1(6) ?
    O22 Mo6 O25 . . 77.2(6) ?
    O22 Mo6 O25 8_575 . 111.7(5) ?
    O18 Mo6 O25 8_575 . 90.0(3) ?
    O18 Mo6 O25 . . 62.3(4) ?
    O25 Mo6 O25 8_575 . 44.7(5) ?
    O7 V1 O13' . . 105.6(6) ?
    O7 V1 O21' . . 110.5(5) ?
    O13' V1 O21' . . 143.8(7) ?
    O7 V1 O15' . . 109.0(6) ?
    O13' V1 O15' . . 93.0(7) ?
    O21' V1 O15' . . 77.6(7) ?
    O7 V1 O19' . . 109.0(5) ?
    O13' V1 O19' . . 74.2(7) ?
    O21' V1 O19' . . 91.8(6) ?
    O15' V1 O19' . . 141.9(6) ?
    O7 V1 O15 . . 89.9(5) ?
    O13' V1 O15 . . 89.3(7) ?
    O21' V1 O15 . . 92.9(7) ?
    O19' V1 O15 . . 157.5(6) ?
    O7 V1 O19 . . 87.6(5) ?
    O13' V1 O19 . . 91.6(7) ?
    O21' V1 O19 . . 87.7(6) ?
    O15' V1 O19 . . 160.8(6) ?
    O15 V1 O19 . . 177.5(6) ?
    O7 V1 O21 . . 92.4(5) ?
    O13' V1 O21 . . 160.4(6) ?
    O15' V1 O21 . . 88.4(6) ?
    O19' V1 O21 . . 92.7(6) ?
    O15 V1 O21 . . 98.7(7) ?
    O19 V1 O21 . . 81.1(6) ?
    O7 V1 O13 . . 91.2(5) ?
    O21' V1 O13 . . 157.3(6) ?
    O15' V1 O13 . . 89.7(6) ?
    O19' V1 O13 . . 86.8(6) ?
    O15 V1 O13 . . 80.5(7) ?
    O19 V1 O13 . . 99.8(6) ?
    O21 V1 O13 . . 176.3(6) ?
    O7 V1 O26 . . 157.4(4) ?
    O13' V1 O26 . . 87.9(6) ?
    O21' V1 O26 . . 57.3(6) ?
    O15' V1 O26 . . 87.9(5) ?
    O19' V1 O26 . . 56.6(5) ?
    O15 V1 O26 . . 108.6(5) ?
    O19 V1 O26 . . 73.7(4) ?
    O21 V1 O26 . . 72.6(5) ?
    O13 V1 O26 . . 104.2(5) ?
    O7 V1 O23 . . 156.4(4) ?
    O13' V1 O23 . . 58.5(6) ?
    O21' V1 O23 . . 87.5(5) ?
    O15' V1 O23 . . 58.9(5) ?
    O19' V1 O23 . . 84.5(5) ?
    O15 V1 O23 . . 73.7(5) ?
    O19 V1 O23 . . 108.8(5) ?
    O21 V1 O23 . . 106.5(5) ?
    O13 V1 O23 . . 69.8(5) ?
    O26 V1 O23 . . 45.9(4) ?
    O8 V2 O22' . . 108.2(6) ?
    O8 V2 O14' . . 112.0(6) ?
    O22' V2 O14' . . 139.7(7) ?
    O8 V2 O20' . . 111.1(5) ?
    O22' V2 O20' . . 92.3(7) ?
    O14' V2 O20' . . 71.9(7) ?
    O8 V2 O16' . . 110.3(5) ?
    O22' V2 O16' . . 76.7(7) ?
    O14' V2 O16' . . 90.9(6) ?
    O20' V2 O16' . . 138.5(6) ?
    O8 V2 O16 . . 91.9(5) ?
    O22' V2 O16 . . 93.9(7) ?
    O14' V2 O16 . . 86.6(7) ?
    O20' V2 O16 . . 152.9(6) ?
    O8 V2 O20 . . 91.5(5) ?
    O22' V2 O20 . . 85.3(7) ?
    O14' V2 O20 . . 91.9(7) ?
    O16' V2 O20 . . 155.1(6) ?
    O16 V2 O20 . . 176.6(6) ?
    O8 V2 O14 . . 92.8(5) ?
    O22' V2 O14 . . 158.3(7) ?
    O20' V2 O14 . . 84.9(6) ?
    O16' V2 O14 . . 91.2(6) ?
    O16 V2 O14 . . 79.6(6) ?
    O20 V2 O14 . . 99.9(6) ?
    O8 V2 O22 . . 92.2(5) ?
    O14' V2 O22 . . 154.8(7) ?
    O20' V2 O22 . . 93.4(7) ?
    O16' V2 O22 . . 87.0(7) ?
    O16 V2 O22 . . 100.1(7) ?
    O20 V2 O22 . . 80.1(7) ?
    O14 V2 O22 . . 175.0(6) ?
    O8 V2 O24 . . 157.4(4) ?
    O22' V2 O24 . . 88.1(6) ?
    O14' V2 O24 . . 54.0(5) ?
    O20' V2 O24 . . 82.9(5) ?
    O16' V2 O24 . . 57.3(5) ?
    O16 V2 O24 . . 71.0(5) ?
    O20 V2 O24 . . 105.7(5) ?
    O14 V2 O24 . . 70.1(5) ?
    O22 V2 O24 . . 105.0(5) ?
    O8 V2 O25 . . 156.3(4) ?
    O22' V2 O25 . . 56.0(6) ?
    O14' V2 O25 . . 85.1(6) ?
    O20' V2 O25 . . 57.2(5) ?
    O16' V2 O25 . . 84.6(5) ?
    O16 V2 O25 . . 105.8(5) ?
    O20 V2 O25 . . 71.0(5) ?
    O14 V2 O25 . . 105.6(5) ?
    O22 V2 O25 . . 69.6(5) ?
    O24 V2 O25 . . 46.3(4) ?
    O9 V3 O11 . 8_575 113.3(4) ?
    O9 V3 O11 . . 113.3(4) ?
    O11 V3 O11 8_575 . 81.0(4) ?
    O9 V3 O12 . 8_575 114.2(4) ?
    O11 V3 O12 8_575 8_575 80.5(3) ?
    O11 V3 O12 . 8_575 132.5(4) ?
    O9 V3 O12 . . 114.2(4) ?
    O11 V3 O12 8_575 . 132.5(4) ?
    O11 V3 O12 . . 80.5(3) ?
    O12 V3 O12 8_575 . 80.6(4) ?
    O10 V4 O17 . 8_575 116.4(3) ?
    O10 V4 O17 . . 116.4(3) ?
    O17 V4 O17 8_575 . 81.9(4) ?
    O10 V4 O18 . . 111.9(3) ?
    O17 V4 O18 8_575 . 131.7(4) ?
    O17 V4 O18 . . 79.6(3) ?
    O10 V4 O18 . 8_575 111.9(3) ?
    O17 V4 O18 8_575 8_575 79.6(3) ?
    O17 V4 O18 . 8_575 131.7(4) ?
    O18 V4 O18 . 8_575 80.4(4) ?
    N6 Co1 N1 . . 94.2(3) ?
    N6 Co1 N5 . . 83.9(3) ?
    N1 Co1 N5 . . 90.3(3) ?
    N6 Co1 N4 . . 91.0(3) ?
    N1 Co1 N4 . . 174.7(4) ?
    N5 Co1 N4 . . 91.3(3) ?
    N6 Co1 N2 . . 89.2(3) ?
    N1 Co1 N2 . . 85.2(3) ?
    N5 Co1 N2 . . 171.5(3) ?
    N4 Co1 N2 . . 93.9(3) ?
    N6 Co1 N3 . . 175.3(4) ?
    N1 Co1 N3 . . 89.5(4) ?
    N5 Co1 N3 . . 93.2(4) ?
    N4 Co1 N3 . . 85.4(4) ?
    N2 Co1 N3 . . 94.0(4) ?
    V3 O11 Mo2 . . 102.0(3) ?
    V3 O11 Mo1 . . 102.5(3) ?
    Mo2 O11 Mo1 . . 130.1(4) ?
    V3 O12 Mo1 . . 102.4(3) ?
    V3 O12 Mo3 . . 102.2(3) ?
    Mo1 O12 Mo3 . . 129.3(4) ?
    Mo1 O13 V1 . . 123.2(7) ?
    Mo1 O13' V1 . . 148.7(12) ?
    Mo1 O14 V2 . . 120.6(7) ?
    Mo1 O14' V2 . . 154.6(9) ?
    Mo2 O15 V1 . . 119.4(7) ?
    Mo2 O15' V1 . . 146.9(9) ?
    Mo3 O16 V2 . . 122.4(8) ?
    Mo3 O16' V2 . . 146.5(9) ?
    V4 O17 Mo5 . . 101.2(3) ?
    V4 O17 Mo4 . . 102.7(3) ?
    Mo5 O17 Mo4 . . 129.3(4) ?
    V4 O18 Mo4 . . 103.3(3) ?
    V4 O18 Mo6 . . 102.1(3) ?
    Mo4 O18 Mo6 . . 130.9(4) ?
    Mo4 O19 V1 . . 117.5(6) ?
    Mo4 O19' V1 . . 148.0(7) ?
    Mo4 O20 V2 . . 122.8(7) ?
    Mo4 O20' V2 . . 146.1(9) ?
    Mo5 O21 V1 . . 120.0(7) ?
    Mo5 O21' V1 . . 151.3(10) ?
    Mo6 O22 V2 . . 120.3(8) ?
    Mo6 O22' V2 . . 152.0(10) ?
    Si1 O23 V1 . . 122.4(6) ?
    Si1 O23 Mo1 . . 121.6(6) ?
    V1 O23 Mo1 . . 92.3(3) ?
    Si1 O23 Mo2 . . 120.8(5) ?
    V1 O23 Mo2 . . 91.4(4) ?
    Mo1 O23 Mo2 . . 101.1(4) ?
    Si1 O24 Mo1 . . 122.4(6) ?
    Si1 O24 Mo3 . . 120.6(5) ?
    Mo1 O24 Mo3 . . 102.3(4) ?
    Si1 O24 V2 . . 120.6(6) ?
    Mo1 O24 V2 . . 92.3(3) ?
    Mo3 O24 V2 . . 91.4(4) ?
    Si1 O25 Mo6 . . 124.2(6) ?
    Si1 O25 Mo4 . . 119.4(6) ?
    Mo6 O25 Mo4 . . 101.7(4) ?
    Si1 O25 V2 . . 121.3(6) ?
    Mo6 O25 V2 . . 92.2(4) ?
    Mo4 O25 V2 . . 90.4(4) ?
    Si1 O26 V1 . . 123.7(6) ?
    Si1 O26 Mo4 . . 119.4(6) ?
    V1 O26 Mo4 . . 93.6(4) ?
    Si1 O26 Mo5 . . 119.5(6) ?
    V1 O26 Mo5 . . 93.4(4) ?
    Mo4 O26 Mo5 . . 101.3(4) ?
    C1 N1 Co1 . . 110.8(6) ?
    C1 N1 H1C . . 109.5 ?
    Co1 N1 H1C . . 109.5 ?
    C1 N1 H1D . . 109.5 ?
    Co1 N1 H1D . . 109.5 ?
    H1C N1 H1D . . 108.1 ?
    C2 N2 Co1 . . 110.3(5) ?
    C2 N2 H2C . . 109.6 ?
    Co1 N2 H2C . . 109.6 ?
    C2 N2 H2D . . 109.6 ?
    Co1 N2 H2D . . 109.6 ?
    H2C N2 H2D . . 108.1 ?
    C3 N3 Co1 . . 114.3(10) ?
    C3' N3 Co1 . . 109.4(12) ?
    C3 N3 H3C . . 108.7 ?
    C3' N3 H3C . . 131.7 ?
    Co1 N3 H3C . . 108.7 ?
    C3 N3 H3D . . 108.7 ?
    C3' N3 H3D . . 86.9 ?
    Co1 N3 H3D . . 108.7 ?
    H3C N3 H3D . . 107.6 ?
    C4 N4 Co1 . . 109.1(7) ?
    C4 N4 H4C . . 109.9 ?
    Co1 N4 H4C . . 109.9 ?
    C4 N4 H4D . . 109.9 ?
    Co1 N4 H4D . . 109.9 ?
    H4C N4 H4D . . 108.3 ?
    C5 N5 Co1 . . 109.2(6) ?
    C5 N5 H5C . . 109.8 ?
    Co1 N5 H5C . . 109.8 ?
    C5 N5 H5D . . 109.8 ?
    Co1 N5 H5D . . 109.8 ?
    H5C N5 H5D . . 108.3 ?
    C6 N6 Co1 . . 112.7(6) ?
    C6 N6 H6C . . 109.1 ?
    Co1 N6 H6C . . 109.1 ?
    C6 N6 H6D . . 109.1 ?
    Co1 N6 H6D . . 109.1 ?
    H6C N6 H6D . . 107.8 ?
    N1 C1 C2 . . 105.7(8) ?
    N1 C1 H1A . . 110.6 ?
    C2 C1 H1A . . 110.6 ?
    N1 C1 H1B . . 110.6 ?
    C2 C1 H1B . . 110.6 ?
    H1A C1 H1B . . 108.7 ?
    N2 C2 C1 . . 108.3(8) ?
    N2 C2 H2A . . 110.0 ?
    C1 C2 H2A . . 110.0 ?
    N2 C2 H2B . . 110.0 ?
    C1 C2 H2B . . 110.0 ?
    H2A C2 H2B . . 108.4 ?
    N3 C3 C4 . . 102.5(14) ?
    N3 C3 H3A . . 111.3 ?
    C4 C3 H3A . . 111.3 ?
    N3 C3 H3B . . 111.3 ?
    C4 C3 H3B . . 111.3 ?
    H3A C3 H3B . . 109.2 ?
    C4 C3' N3 . . 115(2) ?
    C4 C3' H3'1 . . 108.6 ?
    N3 C3' H3'1 . . 108.6 ?
    C4 C3' H3'2 . . 108.6 ?
    N3 C3' H3'2 . . 108.6 ?
    H3'1 C3' H3'2 . . 107.5 ?
    C3' C4 N4 . . 118.0(16) ?
    N4 C4 C3 . . 105.3(10) ?
    C3' C4 H4A . . 118.0 ?
    N4 C4 H4A . . 110.7 ?
    C3 C4 H4A . . 110.7 ?
    C3' C4 H4B . . 87.9 ?
    N4 C4 H4B . . 110.7 ?
    C3 C4 H4B . . 110.7 ?
    H4A C4 H4B . . 108.8 ?
    N5 C5 C6 . . 107.6(8) ?
    N5 C5 H5A . . 110.2 ?
    C6 C5 H5A . . 110.2 ?
    N5 C5 H5B . . 110.2 ?
    C6 C5 H5B . . 110.2 ?
    H5A C5 H5B . . 108.5 ?
    N6 C6 C5 . . 105.8(8) ?
    N6 C6 H6A . . 110.6 ?
    C5 C6 H6A . . 110.6 ?
    N6 C6 H6B . . 110.6 ?
    C5 C6 H6B . . 110.6 ?
    H6A C6 H6B . . 108.7 ?
loop_
    _geom_torsion_atom_site_label_1
    _geom_torsion_atom_site_label_2
    _geom_torsion_atom_site_label_3
    _geom_torsion_atom_site_label_4
    _geom_torsion_site_symmetry_1
    _geom_torsion_site_symmetry_2
    _geom_torsion_site_symmetry_3
    _geom_torsion_site_symmetry_4
    _geom_torsion
    _geom_torsion_publ_flag
    Co1 N1 C1 C2 . . . . 40.8(9) ?
    Co1 N2 C2 C1 . . . . 33.3(9) ?
    N1 C1 C2 N2 . . . . -47.4(10) ?
    C3' N3 C3 C4 . . . . 45(3) ?
    Co1 N3 C3 C4 . . . . -40.2(16) ?
    C3 N3 C3' C4 . . . . -102(4) ?
    Co1 N3 C3' C4 . . . . 4(3) ?
    N3 C3' C4 N4 . . . . 10(3) ?
    N3 C3' C4 C3 . . . . 71(4) ?
    Co1 N4 C4 C3' . . . . -19(2) ?
    Co1 N4 C4 C3 . . . . -39.7(12) ?
    N3 C3 C4 C3' . . . . -76(4) ?
    N3 C3 C4 N4 . . . . 51.1(16) ?
    Co1 N5 C5 C6 . . . . 44.7(10) ?
    Co1 N6 C6 C5 . . . . 30.4(10) ?
    N5 C5 C6 N6 . . . . -47.8(11) ?
loop_
    _geom_hbond_atom_site_label_D
    _geom_hbond_atom_site_label_H
    _geom_hbond_atom_site_label_A
    _geom_hbond_site_symmetry_A
    _geom_hbond_distance_DH
    _geom_hbond_distance_HA
    _geom_hbond_distance_DA
    _geom_hbond_angle_DHA
    N1 H1C O4 6_557 0.90 2.08 2.918(10) 154
    N1 H1D O14 5_666 0.90 2.48 2.988(16) 117
    N2 H2D O10 3_466 0.90 2.24 3.040(9) 148
    N2 H2C O12 6_556 0.90 2.22 3.034(11) 151
    N3 H3D O19 5_666 0.90 1.97 2.765(15) 147
    N4 H4D O3 3_465 0.90 2.17 3.042(9) 164
    N4 H4C O15 1_455 0.90 2.09 2.770(16) 131
    N5 H5D O7 5_666 0.90 2.26 2.923(10) 130
    N5 H5C O7 1_455 0.90 2.12 2.905(11) 145
    N5 H5D O13 5_666 0.90 2.07 2.835(18) 142
    N6 H6C O4 6_557 0.90 2.31 3.126(11) 150
    N6 H6D O10 3_466 0.90 2.57 3.109(9) 120
    N6 H6C O18 6_557 0.90 2.37 2.972(11) 124
_iucr_refine_instructions_details
;
TITL l in P-1                    New: Pnma
CELL  0.71073   20.7440   21.4980   13.6230    90.000    90.000    90.000
ZERR  4           0.0040    0.0040    0.0030     0.000     0.000     0.000
LATT 1
SYMM     0.50000 - X ,            - Y ,    0.50000 + Z
SYMM     0.50000 + X ,    0.50000 - Y ,    0.50000 - Z
SYMM             - X ,    0.50000 + Y ,            - Z
SFAC Si Mo V  Co O  C  N  H
UNIT 4 32 24 8 192 48 48 240
L.S. 9
ACTA
BOND $H
FMAP 2
PLAN 20
size 0.22 0.21 0.19
EQIV $1 -0.5+x,y,0.5-z
EQIV $2 -0.5+x,y,1.5-z
EQIV $3 1-x,1-y,1-z
EQIV $4 -0.5+x,1.5-y,1.5-z
EQIV $5 -0.5+x,1.5-y,0.5-z
EQIV $6 -1+x,y,z
HTAB N1 O4_$2
HTAB N1 O14_$3
HTAB N2 O10_$4
HTAB N2 O12_$1
HTAB N3 O19_$3
HTAB N4 O3_$5
HTAB N4 O15_$6
HTAB N5 O7_$3
HTAB N5 O7_$6
HTAB N5 O13_$3
HTAB N6 O4_$2
HTAB N6 O10_$4
HTAB N6 O18_$2
HTAB C3 O14_$1
HTAB C3 O16_$1
CONF
WGHT    0.046200   70.292290
FVAR       0.09034
SI1   1    0.790722    0.750000    0.497850    10.50000    0.01977    0.01382 =
         0.01991    0.00000   -0.00069    0.00000
MO1   2    0.811790    0.627481    0.327161    11.00000    0.03688    0.01793 =
         0.02567   -0.00066   -0.00215    0.00188
MO2   2    0.936779    0.750000    0.363618    10.50000    0.02619    0.06330 =
         0.02950    0.00000    0.00134    0.00000
MO3   2    0.688201    0.750000    0.289983    10.50000    0.02918    0.06507 =
         0.03210    0.00000   -0.00747    0.00000
MO4   2    0.769239    0.627684    0.667132    11.00000    0.08060    0.01709 =
         0.02726   -0.00038    0.00814   -0.00607
MO5   2    0.893341    0.750000    0.707077    10.50000    0.03430    0.03163 =
         0.02868    0.00000   -0.00434    0.00000
MO6   2    0.645066    0.750000    0.632598    10.50000    0.02948    0.02715 =
         0.03537    0.00000    0.00537    0.00000
V1    3    0.909551    0.633908    0.533192    11.00000    0.02864    0.01911 =
         0.04268    0.00588    0.00295    0.00369
V2    3    0.670359    0.632755    0.462396    11.00000    0.03687    0.02495 =
         0.04684    0.00752   -0.01210   -0.01074
V3    3    0.828528    0.750000    0.208763    10.50000    0.03361    0.02147 =
         0.02349    0.00000   -0.00115    0.00000
V4    3    0.754512    0.750000    0.787567    10.50000    0.03644    0.01855 =
         0.02390    0.00000    0.00325    0.00000
CO1   4    0.159019    0.585069    0.490297    11.00000    0.03604    0.01852 =
         0.03350   -0.00284   -0.00126    0.00021
O1    5    0.820766    0.577104    0.235360    11.00000    0.15390    0.02817 =
         0.02458   -0.00628    0.00643    0.00722
O2    5    1.000418    0.750000    0.289053    10.50000    0.03081    0.04933 =
         0.04172    0.00000    0.01042    0.00000
O3    5    0.651429    0.750000    0.178618    10.50000    0.03224    0.03421 =
         0.02975    0.00000   -0.01470    0.00000
O4    5    0.756089    0.575643    0.757864    11.00000    0.06271    0.02633 =
         0.03856    0.00613    0.00825    0.00261
O5    5    0.931451    0.750000    0.815013    10.50000    0.04508    0.11362 =
         0.03818    0.00000   -0.01298    0.00000
O6    5    0.583551    0.750000    0.710038    10.50000    0.03798    0.12546 =
         0.04091    0.00000    0.01154    0.00000
O7    5    0.960833    0.580333    0.547051    11.00000    0.06142    0.03612 =
         0.07796   -0.02275   -0.04286    0.02692
O8    5    0.617231    0.581271    0.448470    11.00000    0.04387    0.03692 =
         0.08399   -0.01630    0.00553   -0.01706
O9    5    0.844888    0.750000    0.092918    10.50000    0.06311    0.04130 =
         0.02218    0.00000    0.01008    0.00000
O10   5    0.733741    0.750000    0.904417    10.50000    0.04601    0.02893 =
         0.02083    0.00000    0.00075    0.00000
O11   5    0.879505    0.692058    0.282490    11.00000    0.04275    0.04005 =
         0.07116    0.02824   -0.02464   -0.01481
O12   5    0.761610    0.691615    0.246641    11.00000    0.02787    0.03971 =
         0.08132    0.03370    0.00339    0.00423
PART 1
O13   5    0.874417    0.592083    0.404685    10.50000    0.03536    0.01743 =
         0.01854   -0.00332    0.00481    0.00299
PART 2
O13'  5    0.857756    0.608416    0.434443    10.50000    0.02888    0.04041 =
         0.01323   -0.01336    0.00333    0.00383
PART 1
O14   5    0.734227    0.589172    0.362594    10.50000    0.02690    0.01656 =
         0.03941    0.00296   -0.00816   -0.00272
PART 2
O14'  5    0.744955    0.612683    0.400949    10.50000    0.03262    0.01989 =
         0.04718   -0.00036   -0.00689   -0.00062
PART 1
O15   5    0.967446    0.674977    0.433870    10.50000    0.01994    0.03038 =
         0.04131    0.00376    0.00921    0.00664
PART 2
O15'  5    0.946880    0.698708    0.455983    10.50000    0.02773    0.01635 =
         0.02959   -0.00329   -0.00273   -0.00068
PART 1
O16   5    0.644953    0.675127    0.337346    10.50000    0.03648    0.01382 =
         0.04046    0.00814   -0.00761    0.00625
PART 2
O16'  5    0.655788    0.702080    0.369953    10.50000    0.03558    0.01981 =
         0.03716   -0.00268    0.00611   -0.00169
PART 0
O17   5    0.820108    0.691233    0.749447    11.00000    0.04559    0.02738 =
         0.08107   -0.02939    0.02389   -0.00924
O18   5    0.703416    0.691792    0.711599    11.00000    0.06701    0.01311 =
         0.06971   -0.00783   -0.03454    0.00588
PART 1
O19   5    0.854337    0.589827    0.634404    10.50000    0.03328    0.01786 =
         0.02390    0.00628   -0.00278    0.00068
PART 2
O19'  5    0.829804    0.609232    0.594357    10.50000    0.03720    0.01953 =
         0.01443   -0.00361    0.00850   -0.00337
PART 1
O20   5    0.700418    0.593620    0.589355    10.50000    0.05651    0.01050 =
         0.01996   -0.00647   -0.00510    0.00497
PART 2
O20'  5    0.732853    0.608376    0.562013    10.50000    0.03983    0.02773 =
         0.04491    0.00938    0.01395    0.00171
PART 1
O21   5    0.940969    0.680442    0.658099    10.50000    0.03075    0.01977 =
         0.02789   -0.00122   -0.00467    0.01084
PART 2
O21'  5    0.922302    0.696003    0.624532    10.50000    0.02886    0.01969 =
         0.04074    0.00606   -0.01106    0.00197
PART 1
O22   5    0.611551    0.683469    0.565444    10.50000    0.02723    0.04165 =
         0.04043   -0.00385    0.01682   -0.00271
PART 2
O22'  5    0.637696    0.692848    0.539052    10.50000    0.03445    0.02178 =
         0.03425   -0.00119    0.00362    0.01081
PART 0
O23   5    0.843393    0.705712    0.444224    10.50000    0.03497    0.00992 =
         0.02700   -0.00128    0.00452    0.00978
O24   5    0.755361    0.705294    0.414847    10.50000    0.02515    0.00877 =
         0.03130    0.00437   -0.00503   -0.00292
O25   5    0.736091    0.708353    0.552945    10.50000    0.02510    0.02087 =
         0.03036   -0.00590   -0.00368   -0.00866
O26   5    0.829067    0.703863    0.577734    10.50000    0.03103    0.02605 =
         0.01655    0.00741    0.00494    0.00199
O1W   5    0.064503    0.750000    0.577354    10.50000    0.04865    0.03303 =
         0.05083    0.00000   -0.00039    0.00000
O2W   5    0.954634    0.602792    0.140835    11.00000    0.14462    0.26304 =
         0.14650   -0.01466    0.03525    0.04423
O3W   5    1.006871    0.750000    0.065624    10.50000    0.28827
O4W   5    0.068085    0.413991    0.190487    11.00000    0.20598
N1    7    0.225138    0.530778    0.545566    11.00000    0.04355    0.02493 =
         0.04513    0.00430   -0.00240   -0.00139
AFIX  23
H1C   8    0.225752    0.534980    0.611290    11.00000   -1.20000
H1D   8    0.215643    0.490909    0.531525    11.00000   -1.20000
AFIX   0
N2    7    0.231300    0.639983    0.455418    11.00000    0.04052    0.02897 =
         0.03180    0.00295   -0.00046    0.00106
AFIX  23
H2C   8    0.235807    0.641088    0.389734    11.00000   -1.20000
H2D   8    0.223017    0.678867    0.476399    11.00000   -1.20000
AFIX   0
N3    7    0.163219    0.537687    0.366228    11.00000    0.06814    0.03261 =
         0.04463   -0.01751    0.00289    0.00468
AFIX  23
H3C   8    0.204734    0.528703    0.353295    11.00000   -1.20000
H3D   8    0.142163    0.501443    0.374310    11.00000   -1.20000
AFIX   0
N4    7    0.094641    0.636450    0.422767    11.00000    0.04616    0.02411 =
         0.04917    0.00533   -0.00341    0.00354
AFIX  23
H4C   8    0.061265    0.644124    0.463201    11.00000   -1.20000
H4D   8    0.112265    0.673072    0.405319    11.00000   -1.20000
AFIX   0
N5    7    0.091421    0.531586    0.545146    11.00000    0.04407    0.02031 =
         0.05253    0.00134   -0.00039   -0.00477
AFIX  23
H5C   8    0.053048    0.541610    0.518684    11.00000   -1.20000
H5D   8    0.099834    0.491537    0.530791    11.00000   -1.20000
AFIX   0
N6    7    0.147246    0.632283    0.611026    11.00000    0.03849    0.02782 =
         0.04470   -0.00412    0.00272   -0.00280
AFIX  23
H6C   8    0.183842    0.630663    0.646421    11.00000   -1.20000
H6D   8    0.139755    0.672378    0.595827    11.00000   -1.20000
AFIX   0
C1    6    0.289736    0.546432    0.505045    11.00000    0.04475    0.03721 =
         0.04664   -0.00511   -0.00289    0.01615
AFIX  23
H1A   8    0.294941    0.528915    0.439908    11.00000   -1.20000
H1B   8    0.323574    0.530328    0.547105    11.00000   -1.20000
AFIX   0
C2    6    0.292299    0.617093    0.501137    11.00000    0.03570    0.03839 =
         0.03584    0.01159    0.00342   -0.00035
AFIX  23
H2A   8    0.296725    0.633882    0.566883    11.00000   -1.20000
H2B   8    0.329074    0.630473    0.462560    11.00000   -1.20000
PART 1
AFIX   0
C3    6    0.136853    0.568862    0.284907    10.50000    0.03841
AFIX  23
H3A   8    0.125532    0.539947    0.233035    10.50000   -1.20000
H3B   8    0.166555    0.599672    0.259212    10.50000   -1.20000
PART 2
AFIX   0
C3'   6    0.106684    0.557728    0.298417    10.50000    0.07176
AFIX  23
H3'1  8    0.124319    0.570648    0.235702    10.50000   -1.20000
H3'2  8    0.079410    0.521851    0.286601    10.50000   -1.20000
PART 0
AFIX   0
C4    6    0.071282    0.602397    0.332635    11.00000    0.05705    0.07352 =
         0.04946   -0.00603   -0.02008    0.00129
AFIX  23
H4A   8    0.052202    0.631173    0.286120    11.00000   -1.20000
H4B   8    0.039411    0.571299    0.350139    11.00000   -1.20000
AFIX   0
C5    6    0.089144    0.539975    0.651946    11.00000    0.04693    0.03343 =
         0.06155    0.01559    0.00731   -0.00925
AFIX  23
H5A   8    0.125126    0.518727    0.682665    11.00000   -1.20000
H5B   8    0.049415    0.522903    0.678106    11.00000   -1.20000
AFIX   0
C6    6    0.092671    0.608372    0.672196    11.00000    0.03305    0.04441 =
         0.04458   -0.00980    0.00353   -0.00901
AFIX  23
H6A   8    0.052622    0.628617    0.654022    11.00000   -1.20000
H6B   8    0.100781    0.615929    0.741298    11.00000   -1.20000
HKLF 4 1  0.0000 -1.0000  0.0000  0.0000  0.0000 -1.0000  1.0000  0.0000  0.0000
REM  l in P-1                    New: Pnma
REM R1 =  0.0537 for   3951 Fo > 4sig(Fo)  and  0.0794 for all   5404 data
REM    505 parameters refined using      0 restraints
END
WGHT      0.0462     70.2925
REM Highest difference peak  2.042,  deepest hole -1.069,  1-sigma level  0.159
Q1    1  -0.0178  0.7500  0.5530  10.50000  0.05    2.04
Q2    1   0.9700  0.4796  0.0808  11.00000  0.05    1.71
Q3    1   0.9265  0.4886  0.1165  11.00000  0.05    1.40
Q4    1   0.6040  0.7500  0.4420  10.50000  0.05    1.05
Q5    1   0.9845  0.6939 -0.0067  11.00000  0.05    0.95
Q6    1   1.0259  0.7112  0.0950  11.00000  0.05    0.85
Q7    1   0.0029  0.3635  0.0947  11.00000  0.05    0.76
Q8    1   0.9555  0.7094 -0.0071  11.00000  0.05    0.73
Q9    1   0.7408  0.6378  0.6403  11.00000  0.05    0.57
Q10   1   0.2489  0.7500  0.4065  10.50000  0.05    0.56
Q11   1   0.6596  0.6642  0.4568  11.00000  0.05    0.55
Q12   1   0.7889  0.7500  0.1546  10.50000  0.05    0.53
Q13   1   1.0147  0.7500  0.2111  10.50000  0.05    0.53
Q14   1   0.8515  0.5859  0.2140  11.00000  0.05    0.53
Q15   1   0.7508  0.7500  0.4811  10.50000  0.05    0.52
Q16   1   0.7929  0.6177  0.6183  11.00000  0.05    0.52
Q17   1   0.8978  0.6739  0.7633  11.00000  0.05    0.51
Q18   1   1.0158  0.7500  0.3743  10.50000  0.05    0.51
Q19   1   0.6893  0.6284  0.4202  11.00000  0.05    0.51
Q20   1   0.9227  0.5470  0.0983  11.00000  0.05    0.51
;
data_global
_journal_date_recd_electronic     2011-10-07
_journal_date_accepted     2011-11-14
_journal_name_full     'Acta Crystallographica, Section E'
_journal_year     2011
_journal_volume     67
_journal_issue     12
_journal_page_first     m1776
_journal_page_last     m1777
_journal_paper_category     QM
_journal_coeditor_code     GK2413
_publ_contact_author_name     'Yu-kun Lu'
_publ_contact_author_address
;
College of Science and State Key Laboratory of Heavy Oil Processing,
China University of Petroleum (East China), Qingdao Shandong 266555,
People's Republic of China
;
_publ_contact_author_email     'lyk@upc.edu.cn'
_publ_contact_author_fax     ?
_publ_contact_author_phone     ?
_publ_section_title
;\
Bis[tris(ethylenediamine-\k^2^<i>N</i>,<i>N</i>')cobalt(III)]
octakis-\m-~3~-oxido-hexadeca-\m~2~-oxido-tetradecaoxido-\m~12~-\
tetraoxosilicato-octamolybdenum(VI)hexavanadium(IV,V) hexahydrate
;
loop_
    _publ_author_name
    _publ_author_footnote
    _publ_author_address
    'Lu, Yu-Kun' .
;
College of Science and State Key Laboratory of Heavy Oil Processing
China University of Petroleum (East China)
Qingdao Shandong 266555
People's Republic of China
;
    'Tian, Ming-Ming' .
;
College of Science and State Key Laboratory of Heavy Oil Processing
China University of Petroleum (East China)
Qingdao Shandong 266555
People's Republic of China
;
    'Xu, Shu-Gang' .
;
College of Science and State Key Laboratory of Heavy Oil Processing
China University of Petroleum (East China)
Qingdao Shandong 266555
People's Republic of China
;
    'L\"u, Ren-Qing' .
;
College of Science and State Key Laboratory of Heavy Oil Processing
China University of Petroleum (East China)
Qingdao Shandong 266555
People's Republic of China
;
    'Liu, Yun-Qi' .
;
College of Chemical Engineering and State Key Laboratory of Heavy Oil Processing
China University of Petroleum (East China)
Qingdao Shandong 266555
People's Republic of China
;
