# Supplementary material for: Bis[tris­(ethyl­enediamine-κ2 N,N′)cobalt(III)] octa­kis-μ-3-oxido-hexa­deca-μ2-oxido-tetra­deca­oxido-μ12-tetra­oxo­silicato-octa­molybdenum(VI)hexa­vanadium(IV,V) hexa­hydrate
Source: Acta Crystallogr Sect E Struct Rep Online. 2011 Nov 19;67(Pt 12):m1776–7. doi: 10.1107/S1600536811048197 (PMC3238691; doi:10.1107/S1600536811048197)
Supplement: Supplementary file 2 [file e-67-m1776-Isup2.hkl]

# 
# h,k,l, Fc-squared, Fo-squared, sigma(Fo-squared) and status flag 
# 
data_I
_shelx_title ' l in P-1                    New: Pnma' 
_shelx_refln_list_code          4 
_shelx_F_calc_maximum     1098.57 
_exptl_crystal_F_000      4568.00 
_reflns_d_resolution_high  0.8406 
 
loop_ 
 _symmetry_equiv_pos_as_xyz 
 'x, y, z' 
 '-x+1/2, -y, z+1/2' 
 'x+1/2, -y+1/2, -z+1/2' 
 '-x, y+1/2, -z' 
 '-x, -y, -z' 
 'x-1/2, y, -z-1/2' 
 '-x-1/2, y-1/2, z-1/2' 
 'x, -y-1/2, z' 
 
_cell_length_a    20.7440 
_cell_length_b    21.4980 
_cell_length_c    13.6230 
_cell_angle_alpha  90.000 
_cell_angle_beta   90.000 
_cell_angle_gamma  90.000 
 
_shelx_F_squared_multiplier     1.000 
 
loop_ 
 _refln_index_h 
 _refln_index_k 
 _refln_index_l 
 _refln_F_squared_calc 
 _refln_F_squared_meas 
 _refln_F_squared_sigma 
 _refln_observed_status 
   8   0   0    81607.65    70578.52   1671.81 o 
  10   0   0    31149.17    30031.92    852.70 o 
  12   0   0   150138.47   156328.36   2990.97 o 
  14   0   0    25467.61    23661.13    867.17 o 
  16   0   0      805.56      573.14    354.58 o 
  18   0   0       20.96      -39.21    318.25 o 
  20   0   0     6146.88     6201.96    775.39 o 
  22   0   0     1087.23      649.72    496.52 o 
  24   0   0    13014.03    10562.76   1099.63 o 
   8   1   0   136527.31   124300.66   1881.64 o 
  10   1   0      231.42      -92.59     92.59 o 
  12   1   0    12257.54    12622.29    419.32 o 
  14   1   0     6056.51     6740.73    352.34 o 
  16   1   0    23212.70    21346.33    693.08 o 
  18   1   0    12843.80    11969.70    652.13 o 
  20   1   0     1365.32     1785.04    374.54 o 
  22   1   0       64.17      497.02    346.86 o 
  24   1   0       67.18      120.92    414.72 o 
   6   2   0       17.49       79.30     87.27 o 
   8   2   0     5857.69     5214.74    333.43 o 
  10   2   0     5426.82     5494.79    282.42 o 
  12   2   0     6208.21     7827.52    420.33 o 
  16   2   0    32864.09    33728.22    859.24 o 
  18   2   0      222.43      236.53    243.91 o 
  20   2   0     4331.60     5515.61    711.06 o 
  22   2   0      829.50      561.54    401.54 o 
  24   2   0    11769.92    10877.22    988.44 o 
   2   3   0    38707.09    40078.84    662.00 o 
   4   3   0   109560.88   105140.91   1540.50 o 
   6   3   0    98809.68    91104.63   1299.94 o 
   8   3   0     3553.74     4489.75    227.23 o 
  10   3   0    21988.78    23604.18    710.12 o 
  12   3   0     8599.49     8216.44    347.50 o 
  14   3   0    25452.29    24354.91    687.10 o 
  16   3   0    49886.73    48521.15   1073.49 o 
  18   3   0      422.10      266.77    220.22 o 
  20   3   0   100864.59    98272.08   2326.99 o 
  22   3   0     6605.75     6880.14    776.19 o 
  24   3   0     2066.95     1955.99    588.10 o 
   0   4   0   153672.80   142436.59   3426.48 o 
   2   4   0   184105.00   222092.73   2792.27 o 
   6   4   0      884.12     1978.73    192.44 o 
   8   4   0     9229.33     6234.22    359.94 o 
  10   4   0     8344.18    10771.66    540.61 o 
  12   4   0    12973.81    14279.29    440.95 o 
  14   4   0    22559.81    21472.46    654.66 o 
  16   4   0    13208.21    13185.66    572.38 o 
  18   4   0     2141.90     1286.66    356.86 o 
  20   4   0     7815.01     6461.65    731.37 o 
  22   4   0    14467.28    13801.32   1025.13 o 
  24   4   0     3514.83     4908.79    732.93 o 
   2   5   0    52342.69    59239.70    895.98 o 
   6   5   0    12270.84    14016.67    316.98 o 
   8   5   0     8497.83     8896.83    337.81 o 
  10   5   0      364.03      325.25    125.77 o 
  12   5   0     2314.14     1893.78    223.12 o 
  14   5   0     3464.15     4092.38    330.33 o 
  16   5   0    19824.08    21891.46    712.57 o 
  18   5   0       23.28      141.93    272.02 o 
  20   5   0    77829.49    79165.07   2255.56 o 
  22   5   0     7315.87     6319.60    766.79 o 
  24   5   0       20.66     -229.21    509.67 o 
   0   6   0  1063697.88   974689.56  17875.09 o 
   4   6   0    44201.30    50990.94    915.08 o 
   6   6   0    18816.45    18167.67    417.74 o 
   8   6   0     3301.23     3989.70    240.29 o 
  10   6   0    44541.28    45042.93    903.69 o 
  12   6   0     9549.02    10077.75    605.10 o 
  14   6   0      981.87     1820.76    248.74 o 
  16   6   0     2862.66     3982.92    490.91 o 
  18   6   0     1396.77     2339.77    500.69 o 
  20   6   0    10740.42    11035.98    796.44 o 
  22   6   0     9192.30     7352.40    800.17 o 
   2   7   0    44533.95    41314.88    666.06 o 
   6   7   0    23431.30    22395.02    485.65 o 
   8   7   0   112911.98   111831.33   1521.63 o 
  10   7   0     4560.49     5363.35    304.04 o 
  12   7   0     5315.74     5015.38    322.11 o 
  14   7   0     1483.25     2227.25    284.58 o 
  16   7   0     5133.39     5334.94    528.46 o 
  18   7   0      667.02      553.67    320.20 o 
  20   7   0     3148.87     2686.50    484.40 o 
  22   7   0      152.49     -372.22    436.69 o 
   0   8   0  1206861.63  1200002.88  22043.30 o 
   2   8   0   188145.36   176146.95   2784.00 o 
   4   8   0      465.31      618.44    120.55 o 
   6   8   0     5865.13     7928.57    509.78 o 
   8   8   0    57910.69    56799.00    897.53 o 
  10   8   0    27676.05    27108.64    722.55 o 
  12   8   0    39803.71    39780.54   1127.95 o 
  14   8   0     6661.26     6985.57    571.90 o 
  16   8   0     6920.64     6390.02    580.89 o 
  18   8   0     2657.68     2812.49    461.58 o 
  20   8   0     1317.57      979.42    386.54 o 
  22   8   0     8660.20     8551.67    925.80 o 
   2   9   0    21106.01    15100.96    577.88 o 
   4   9   0     4635.80     6371.60    364.07 o 
   6   9   0    11813.90    10025.70    417.87 o 
   8   9   0   109784.99   109112.22   1653.95 o 
  12   9   0     4104.61     4271.51    514.02 o 
  14   9   0     1038.55      887.52    304.97 o 
  16   9   0     3588.98     3375.28    463.17 o 
  18   9   0      160.10      556.13    337.46 o 
  20   9   0     7676.54     9751.28    844.27 o 
  22   9   0     1688.83     1293.76    648.38 o 
   0  10   0   171497.28   160613.94   3427.85 o 
   2  10   0     1020.29     1123.73    178.07 o 
   4  10   0     6946.56     5892.90    346.67 o 
   6  10   0     8083.20     7760.94    395.17 o 
   8  10   0    10322.87    10896.56    668.29 o 
  12  10   0     7390.91     9638.39    634.41 o 
  14  10   0      233.33      558.19    278.46 o 
  16  10   0     1633.91     2800.35    459.34 o 
  18  10   0      221.98      410.59    356.83 o 
  20  10   0     2161.71     2345.43    500.82 o 
  22  10   0      768.12     1311.98    593.34 o 
   2  11   0    13867.82    13674.20    622.49 o 
   4  11   0   125758.48   129247.42   1912.88 o 
   6  11   0      387.21      745.01    191.69 o 
   8  11   0    14136.09    13902.94    822.91 o 
  12  11   0      633.02     1314.93    312.22 o 
  14  11   0      461.74      426.81    306.40 o 
  16  11   0     8267.01     7133.08    661.34 o 
  18  11   0      690.22      984.96    548.05 o 
  20  11   0    22170.32    21154.40   1268.85 o 
  22  11   0     3094.12     1392.07    866.88 o 
   0  12   0      380.11      379.90    254.72 o 
   2  12   0    79241.10    76886.05   1307.18 o 
   4  12   0    71520.90    68174.16   1185.80 o 
   6  12   0    19012.97    19307.66    706.39 o 
   8  12   0    13390.35    13700.03    674.69 o 
  10  12   0    56381.35    54538.50   1413.68 o 
  12  12   0     3064.11     3292.70    436.30 o 
  14  12   0     7751.28     8240.19    688.99 o 
  16  12   0       96.13      204.74    310.91 o 
  18  12   0     4227.28     3145.46    587.70 o 
  20  12   0     9120.81    11153.46   1020.13 o 
   2  13   0    27508.72    27866.04    734.87 o 
   4  13   0    76913.97    73183.21   1452.99 o 
   6  13   0    15717.10    18139.38    843.18 o 
   8  13   0    13779.92    13823.22    807.86 o 
  10  13   0        3.77      447.09    263.01 o 
  12  13   0       12.81     -163.29    266.74 o 
  14  13   0     2064.85     3175.48    627.62 o 
  16  13   0    11624.65    12306.32   1100.81 o 
  18  13   0       51.58      528.59    438.59 o 
  20  13   0    41514.67    41146.32   1775.48 o 
   0  14   0    92209.95    96239.59   2448.09 o 
   4  14   0     4349.51     3492.75    350.67 o 
   6  14   0     1273.50     1152.28    303.67 o 
   8  14   0       78.34      283.34    433.46 o 
  10  14   0      114.93     -171.08    327.00 o 
  12  14   0     5589.33     8162.27    792.16 o 
  14  14   0     3148.93     3740.22    653.62 o 
  16  14   0     4414.63     5179.68   1099.80 o 
  18  14   0        7.29     1065.66    488.21 o 
  20  14   0     2674.31     1847.58    616.21 o 
   2  15   0    41570.48    40112.45   1348.89 o 
   4  15   0    12154.22    11470.69    579.31 o 
   6  15   0    17343.12    21179.32   1002.67 o 
   8  15   0    11788.38    11184.29   1138.75 o 
  10  15   0      215.84      214.39    337.43 o 
  12  15   0       25.09      419.25    335.43 o 
  14  15   0     2607.29     3867.02    609.80 o 
  16  15   0    20494.97    21753.68   2244.96 o 
  18  15   0      714.80     2123.47    597.10 o 
   0  16   0   590188.25   585839.44  14278.17 o 
   2  16   0   109124.90   111161.79   2070.94 o 
   4  16   0      864.21      305.48    238.48 o 
   6  16   0     1211.06     1520.78    393.31 o 
   8  16   0    14458.05    12681.75    872.12 o 
  10  16   0     7066.45    10045.08   1266.26 o 
  12  16   0     1726.61     2074.31    489.05 o 
  14  16   0     9946.14    11179.17    963.03 o 
  16  16   0    18936.59    18134.96   1858.25 o 
  18  16   0     2141.29     1779.09    568.04 o 
   2  17   0    20959.57    21914.26    931.34 o 
   4  17   0     4542.90     3527.86    619.78 o 
   6  17   0    46372.94    44900.47   1352.56 o 
   8  17   0   100710.95   100006.90   2735.40 o 
  10  17   0       68.36      545.46    376.78 o 
  12  17   0     7994.05     7671.95    811.04 o 
  14  17   0      521.89      592.67    413.07 o 
  16  17   0    11187.23     8861.67    921.52 o 
  18  17   0     5925.55     4823.09    994.44 o 
   0  18   0   607412.56   586783.19  14463.83 o 
   2  18   0    50718.17    48115.47   1407.30 o 
   4  18   0    26487.57    24487.79    907.64 o 
   6  18   0     2235.56     2987.40    537.51 o 
   8  18   0     1748.00     2615.15    525.93 o 
  10  18   0     5161.00     6995.40    747.06 o 
  12  18   0    26343.32    24127.03   1316.88 o 
  14  18   0     3375.17     2768.15    779.13 o 
  16  18   0      978.56      118.28    456.34 o 
   2  19   0     6222.27     7345.00    643.67 o 
   4  19   0    49730.15    46476.88   1624.38 o 
   6  19   0     5659.47     4493.26    557.79 o 
   8  19   0     4370.83     3691.66    675.93 o 
  10  19   0       24.96     1024.54    458.47 o 
  12  19   0     2450.20     3115.34   1049.65 o 
  14  19   0     1348.66     1254.24    546.95 o 
  16  19   0     2166.86     1080.62    573.64 o 
   0  20   0      901.01      712.29    478.41 o 
   2  20   0    14465.09    14240.06    877.60 o 
   4  20   0    13492.33    12421.43    972.86 o 
   6  20   0      305.91      178.80    566.93 o 
   8  20   0     4549.51     5683.85    707.20 o 
  10  20   0     5024.56     4403.54    690.23 o 
  12  20   0       53.70     -220.97    621.81 o 
  14  20   0     4660.80     4238.66    987.06 o 
   2  21   0     1212.03      961.25    394.12 o 
   4  21   0     1434.98      793.64    483.70 o 
   6  21   0    16330.19    15680.73   1462.13 o 
   8  21   0    14639.32    14987.62   1310.64 o 
  10  21   0     4988.98     6247.15    778.91 o 
  12  21   0      354.59      523.37    510.70 o 
  14  21   0     2329.94     3497.56    753.54 o 
   0  22   0       17.54     -169.48    453.46 o 
   2  22   0       17.22      689.00    438.64 o 
   4  22   0      378.97      140.12    436.01 o 
   6  22   0      822.94      987.52    566.47 o 
   8  22   0     2483.00     4050.27    814.35 o 
  10  22   0     1889.09     1339.46    899.26 o 
  12  22   0     2908.55     3116.64    708.15 o 
   2  23   0     1809.74      870.94    575.01 o 
   4  23   0     4285.82     4044.02    723.76 o 
   6  23   0    12500.91    12823.48   1306.27 o 
   8  23   0     5121.82     6242.44   1047.11 o 
  10  23   0       86.80      652.49    646.32 o 
   0  24   0   212350.16   213109.13  10446.02 o 
   2  24   0    53708.03    54586.21   2382.34 o 
   4  24   0       94.09      -92.82    504.65 o 
   6  24   0     4432.06     4078.42    899.20 o 
   8  24   0     1739.90     1118.73    676.38 o 
   2  25   0     4714.91     5406.99    765.10 o 
   4  25   0       65.11      264.23    550.96 o 
   2   0   1     2348.87     4737.13    190.65 o 
   4   0   1     6337.49     5857.86    228.04 o 
   6   0   1     2239.32     2647.39    160.71 o 
   7   0   1   117363.90   137387.94   1872.85 o 
   8   0   1    50818.79    46286.85    806.14 o 
   9   0   1      191.38      546.19    121.51 o 
  10   0   1    26027.56    26098.26    587.77 o 
  11   0   1     1476.29     1151.10    166.82 o 
  12   0   1      538.99      324.88    148.86 o 
  13   0   1    23995.94    21412.37    631.17 o 
  14   0   1    37374.05    40157.18    878.07 o 
  15   0   1     9522.50    11090.98    630.87 o 
  16   0   1    27110.50    26529.54    779.28 o 
  17   0   1     2243.43     3250.19    372.58 o 
  18   0   1       64.16     -204.51    222.89 o 
  19   0   1     1089.20      422.57    274.15 o 
  20   0   1      402.24      616.25    304.68 o 
  21   0   1     2079.41     1254.16    405.74 o 
  22   0   1       70.20     -331.38    331.38 o 
  23   0   1      657.28      594.74    410.41 o 
  24   0   1      293.13     -395.46    395.46 o 
   1   1   1   303753.22   322731.22   7347.81 o 
   2   1   1     1048.49      499.43     49.39 o 
   3   1   1    15362.44    12195.73    201.30 o 
   6   1   1   264896.00   273736.34   2530.99 o 
   7   1   1     1344.82      765.48     83.43 o 
   8   1   1   179127.45   164216.80   1572.39 o 
   9   1   1     4379.64     4897.64    199.93 o 
  10   1   1     5479.62     5639.88    201.63 o 
  11   1   1       44.79      262.82     89.06 o 
  12   1   1       23.38       21.92     91.61 o 
  13   1   1      134.90      201.81    108.24 o 
  14   1   1     5666.67     6033.99    260.35 o 
  15   1   1     3284.25     3096.21    249.67 o 
  16   1   1    49822.74    47683.87    748.13 o 
  17   1   1     3133.55     2709.47    236.70 o 
  18   1   1      391.46      579.38    191.17 o 
  19   1   1      544.07      329.29    191.04 o 
  20   1   1     4001.00     4180.08    384.12 o 
  21   1   1      324.82       97.31    237.71 o 
  22   1   1      521.53      503.63    268.43 o 
  23   1   1     3536.75     2651.24    402.72 o 
  24   1   1      748.49     1036.58    358.15 o 
   2   2   1     2187.23     1266.97     77.39 o 
   3   2   1    74619.21    86549.23    976.05 o 
   4   2   1     2771.31     1150.99     81.52 o 
   5   2   1     1900.44     1792.64    133.26 o 
   6   2   1      133.56      655.50     81.15 o 
   7   2   1   100620.05   107414.98   1073.85 o 
   8   2   1    31794.23    28850.88    474.42 o 
   9   2   1     7115.56     6741.32    202.31 o 
  10   2   1      906.14      932.69    124.33 o 
  11   2   1        0.24      125.64     89.04 o 
  12   2   1    86806.04    86042.15    997.47 o 
  13   2   1     8650.19    10405.56    343.98 o 
  14   2   1      656.97     1098.82    163.41 o 
  15   2   1     7277.59     6734.66    289.96 o 
  16   2   1     3632.44     4007.06    249.14 o 
  17   2   1     6490.71     6443.40    331.39 o 
  18   2   1      208.84      545.54    181.49 o 
  19   2   1      780.89      808.68    211.40 o 
  20   2   1     2093.65     1712.19    249.62 o 
  21   2   1     3088.79     3444.29    408.66 o 
  22   2   1      887.92     1455.36    316.26 o 
  23   2   1      108.98      380.33    296.21 o 
  24   2   1       82.78      -46.36    326.81 o 
   0   3   1     1673.20      692.08     88.85 o 
   1   3   1    19765.56    15795.09    242.56 o 
   3   3   1    51386.74    44883.55    609.79 o 
   4   3   1    87272.47    93187.20    979.67 o 
   5   3   1    13187.69    16598.96    269.03 o 
   6   3   1     5612.78     5897.52    221.82 o 
   7   3   1    13777.37    13464.92    269.74 o 
   8   3   1     4709.96     2976.80    178.15 o 
   9   3   1     1095.48      974.44    108.37 o 
  10   3   1     8071.70     8707.10    239.63 o 
  11   3   1    16249.00    13649.94    311.25 o 
  12   3   1     3194.52     3352.56    240.44 o 
  13   3   1    24619.14    23001.65    498.09 o 
  14   3   1     8084.23     8601.78    391.67 o 
  15   3   1    22376.91    22767.23    512.40 o 
  16   3   1        0.66       25.28    146.22 o 
  17   3   1     4602.82     4403.20    337.20 o 
  18   3   1     3944.09     4537.54    291.61 o 
  19   3   1       68.02      316.26    187.78 o 
  20   3   1     4114.96     4003.12    363.07 o 
  21   3   1    17683.14    16938.30    727.23 o 
  22   3   1      529.86      358.65    309.11 o 
  23   3   1      537.10      149.11    331.01 o 
  24   3   1      324.85      288.89    349.63 o 
   1   4   1    28153.46    35944.88    442.63 o 
   2   4   1     1385.35     1002.57     73.01 o 
   3   4   1    64251.07    61743.81    767.74 o 
   4   4   1    63158.35    74679.88    917.96 o 
   6   4   1      175.12      525.80    109.84 o 
   7   4   1    11234.75     8810.29    240.80 o 
   8   4   1      665.57     1202.21    109.05 o 
   9   4   1     1634.22     1218.74    137.75 o 
  10   4   1    21790.18    23607.82    386.77 o 
  11   4   1      986.87      661.52    113.39 o 
  12   4   1   268883.88   265595.72   2639.18 o 
  13   4   1     7958.89     7426.87    277.92 o 
  14   4   1    66516.42    65032.39    917.35 o 
  15   4   1     3369.93     3351.96    230.05 o 
  16   4   1      157.75      461.79    159.95 o 
  17   4   1    19571.58    20824.93    515.70 o 
  18   4   1       16.19      228.04    157.45 o 
  19   4   1    10220.90     8936.44    500.20 o 
  20   4   1     7500.58     8447.60    543.50 o 
  21   4   1    25930.80    24131.78    949.78 o 
  22   4   1     6435.61     7369.72    590.32 o 
  23   4   1       46.79     -178.95    319.43 o 
  24   4   1     1482.62     1172.69    401.59 o 
   0   5   1      152.62      528.53    129.14 o 
   1   5   1   125211.89   132654.91   1475.92 o 
   2   5   1     1368.80     1729.37     98.61 o 
   3   5   1    11994.35    13266.94    248.02 o 
   4   5   1    19812.05    18651.13    365.26 o 
   7   5   1     4984.98     4009.13    158.82 o 
   8   5   1    25178.60    22563.58    379.84 o 
   9   5   1    14394.41    17726.30    349.66 o 
  10   5   1     3025.92     2652.95    210.60 o 
  12   5   1      414.62      585.41    120.03 o 
  13   5   1    70400.12    64864.05    900.60 o 
  14   5   1    11692.76    11782.68    377.61 o 
  15   5   1      223.01      203.20    134.94 o 
  16   5   1      191.07      446.76    159.38 o 
  17   5   1     4137.60     4915.51    344.00 o 
  18   5   1     8895.21     9987.99    462.92 o 
  19   5   1      108.87       91.09    224.55 o 
  20   5   1     7778.34     8649.14    571.91 o 
  21   5   1     6244.11     6795.72    581.73 o 
  22   5   1      110.68      322.89    319.20 o 
  23   5   1      422.71      673.10    357.84 o 
  24   5   1      303.75      717.14    372.14 o 
   2   6   1      299.76      481.15     74.89 o 
   4   6   1      538.42       52.44     92.20 o 
   6   6   1      384.27      281.84     83.89 o 
   8   6   1    37697.03    37206.34    543.73 o 
   9   6   1    35882.12    36028.72    534.23 o 
  10   6   1    19582.03    21656.16    394.76 o 
  11   6   1      355.96      202.27     99.47 o 
  12   6   1    48821.91    47717.03    680.80 o 
  13   6   1     3112.13     3985.35    235.06 o 
  14   6   1     2613.89     2591.29    205.55 o 
  15   6   1      217.99      373.14    163.82 o 
  16   6   1     6912.97     6834.85    371.46 o 
  17   6   1      912.51      561.51    209.17 o 
  18   6   1      158.20      103.06    208.26 o 
  19   6   1    15727.81    14633.09    638.91 o 
  20   6   1     2017.73     2432.14    368.17 o 
  21   6   1    10238.22    11815.04    726.50 o 
  22   6   1     2086.49     2908.39    463.62 o 
  23   6   1      851.63     1417.04    408.95 o 
   0   7   1      229.14      782.23    117.24 o 
   1   7   1   113264.55   115357.07   1128.33 o 
   2   7   1     2598.98     2806.92    134.30 o 
   3   7   1     5277.11     6063.10    219.89 o 
   4   7   1      328.41      230.52     70.19 o 
   6   7   1   144147.06   143781.09   1542.42 o 
   7   7   1     3276.91     3312.01    196.52 o 
   8   7   1   323027.59   323725.94   2970.67 o 
   9   7   1    18282.16    16624.77    335.47 o 
  10   7   1    30537.80    30901.42    531.19 o 
  11   7   1     7143.77     8085.78    277.40 o 
  12   7   1       55.54      107.76    107.55 o 
  13   7   1      351.19      424.03    137.95 o 
  14   7   1     1041.11     1969.20    226.27 o 
  15   7   1      127.77      373.65    194.78 o 
  16   7   1    40412.55    38864.34    860.17 o 
  17   7   1     1943.11     2374.62    287.33 o 
  18   7   1      558.78      645.94    245.17 o 
  19   7   1      237.51      255.64    245.19 o 
  20   7   1     4770.98     4612.75    420.26 o 
  21   7   1      808.34      280.10    314.41 o 
  22   7   1     1413.98      667.55    374.34 o 
  23   7   1     5739.29     5451.56    577.61 o 
   1   8   1    10231.72    11223.08    240.30 o 
   2   8   1    11610.15    12968.90    277.85 o 
   3   8   1       74.95      294.04     72.86 o 
   4   8   1     1150.29      789.91     99.71 o 
   5   8   1    16845.96    14349.42    371.56 o 
   6   8   1       16.96      209.62     85.82 o 
   7   8   1   129838.71   122593.34   1380.16 o 
   8   8   1   129996.41   124192.05   1344.62 o 
   9   8   1    97832.18    99318.87   1101.76 o 
  10   8   1    89628.95    96180.83   1145.75 o 
  11   8   1      949.24      921.90    157.93 o 
  12   8   1      767.70      686.10    155.75 o 
  13   8   1      613.18      445.86    171.74 o 
  14   8   1    17822.88    18839.76    801.94 o 
  15   8   1     3099.97     2577.79    286.27 o 
  16   8   1    21339.72    20269.13    659.78 o 
  17   8   1        1.65     -192.07    200.93 o 
  18   8   1       48.67      219.14    234.04 o 
  19   8   1     1099.63     1009.60    271.07 o 
  20   8   1       87.61      128.03    259.46 o 
  21   8   1     3952.04     2447.67    420.81 o 
  22   8   1       70.11      -87.91    335.92 o 
  23   8   1      600.14      330.46    373.25 o 
   0   9   1     1186.05     2357.22    279.13 o 
   1   9   1    36540.04    34292.75    474.45 o 
   2   9   1      175.08       31.88     67.75 o 
   3   9   1      757.59     1307.66    112.77 o 
   4   9   1      412.84      210.40     75.92 o 
   5   9   1    37658.43    34065.01    513.55 o 
   6   9   1   194521.72   188772.64   1996.49 o 
   7   9   1    32094.62    35652.28    563.85 o 
   8   9   1   335397.69   336645.19   3368.43 o 
   9   9   1    26184.79    26389.10    699.73 o 
  10   9   1    30664.39    31515.29    734.93 o 
  11   9   1    16453.60    14530.61    494.99 o 
  12   9   1      169.06      388.96    155.89 o 
  13   9   1     9276.25    10311.73    463.98 o 
  14   9   1     3696.00     4129.19    353.31 o 
  15   9   1     3121.06     3345.91    342.38 o 
  16   9   1    36191.73    39792.60    954.83 o 
  17   9   1      928.91      763.90    255.91 o 
  18   9   1      924.44     1593.74    299.42 o 
  19   9   1       95.52       25.49    251.33 o 
  20   9   1     2584.47     3164.39    485.50 o 
  21   9   1      762.94      421.74    301.50 o 
  22   9   1     1183.36     1782.32    403.97 o 
  23   9   1      351.16      603.81    368.93 o 
   1  10   1      101.74      266.88     82.99 o 
   2  10   1      112.87      392.03     88.85 o 
   3  10   1    30369.17    33757.10    505.62 o 
   4  10   1      955.33     1073.25    122.73 o 
   5  10   1    11760.23    11424.45    316.03 o 
   6  10   1      850.35     1075.52    125.96 o 
   7  10   1   104987.36   103022.09   1234.49 o 
   8  10   1    48725.09    47788.57    762.14 o 
   9  10   1    56901.21    57180.63    998.52 o 
  10  10   1    26848.13    26678.72   1177.54 o 
  12  10   1    29176.54    29461.15    848.84 o 
  13  10   1     1434.74     1229.09    271.80 o 
  14  10   1      269.69      530.13    220.05 o 
  15  10   1      834.41      711.15    244.59 o 
  16  10   1     7120.85     6723.62    467.73 o 
  17  10   1      665.70      391.94    291.07 o 
  18  10   1       33.97      226.37    259.78 o 
  19  10   1      233.07      711.90    288.91 o 
  20  10   1     1025.83      612.54    302.86 o 
  21  10   1      507.54      432.84    324.26 o 
  22  10   1     1354.44     1126.97    382.77 o 
   0  11   1       67.73      317.04    148.79 o 
   1  11   1    29686.02    31862.86    510.49 o 
   3  11   1    36545.55    37629.25    554.40 o 
   4  11   1     7136.88     6251.17    232.86 o 
   5  11   1     1386.70     1327.19    169.61 o 
   6  11   1     6916.96     7431.56    267.69 o 
   7  11   1      920.04     1399.98    188.34 o 
   8  11   1    33201.92    33865.99    687.14 o 
   9  11   1     1942.48     1750.30    226.42 o 
  10  11   1     1321.27     1180.58    352.22 o 
  11  11   1    14379.06    16076.99    585.01 o 
  12  11   1      159.81      217.33    187.63 o 
  13  11   1    20509.97    19196.51    669.84 o 
  14  11   1     5190.89     5200.49    453.29 o 
  15  11   1     2438.46     2314.18    322.40 o 
  16  11   1      202.15      211.93    238.47 o 
  17  11   1       16.33      159.17    246.37 o 
  18  11   1     4826.43     5142.08    466.54 o 
  19  11   1      358.85      387.79    292.40 o 
  20  11   1     7692.96     7090.87    640.00 o 
  21  11   1      861.03      755.75    345.49 o 
  22  11   1     1173.23      751.93    357.50 o 
   1  12   1      961.76      697.55    134.73 o 
   2  12   1     5010.02     5425.16    223.06 o 
   3  12   1     4620.86     5551.96    211.19 o 
   4  12   1     4032.85     4888.85    243.22 o 
   5  12   1     4264.71     5907.78    281.56 o 
   6  12   1       46.47      167.07    112.99 o 
   7  12   1    12350.39    11882.78    514.61 o 
   8  12   1     3390.56     3674.23    330.39 o 
   9  12   1    29961.81    30027.49    736.26 o 
  10  12   1     3235.76     4298.84    386.72 o 
  11  12   1     3542.68     4098.66    344.72 o 
  12  12   1    87186.90    92012.13   1547.29 o 
  13  12   1      220.65      553.16    232.64 o 
  14  12   1    26029.53    25190.06    794.51 o 
  15  12   1       57.20      454.92    240.72 o 
  16  12   1       28.88       24.19    230.46 o 
  17  12   1     1063.95      998.24    300.97 o 
  18  12   1      211.47      743.07    301.48 o 
  19  12   1    17283.55    15354.33   1075.23 o 
  20  12   1     6545.93     6610.28    581.45 o 
  21  12   1    22096.12    21728.50   1501.00 o 
   0  13   1     1803.88     1890.11    283.93 o 
   1  13   1    49889.75    47170.51    700.15 o 
   2  13   1       60.52      614.24    120.62 o 
   3  13   1     7517.46     8275.27    300.69 o 
   4  13   1    27869.44    27394.24    527.81 o 
   5  13   1     1364.85     1640.46    175.54 o 
   6  13   1     3360.47     3611.42    229.56 o 
   7  13   1     3395.39     3007.35    252.61 o 
   8  13   1      395.63      420.19    170.22 o 
   9  13   1     7069.18     8492.25    447.21 o 
  10  13   1     6723.95     7264.98    436.14 o 
  11  13   1    24706.60    25314.71    922.54 o 
  12  13   1      778.58      754.65    243.39 o 
  13  13   1    52856.07    50946.29   1104.63 o 
  14  13   1     7837.86     8580.55    520.29 o 
  15  13   1      112.70      371.58    238.26 o 
  16  13   1      427.64      524.49    270.32 o 
  17  13   1     2848.52     2351.99    350.74 o 
  18  13   1     3598.10     3491.49    421.59 o 
  19  13   1      325.18      661.59    322.65 o 
  20  13   1     5862.14     5265.84    521.42 o 
  21  13   1     3104.58     3156.87    474.73 o 
   1  14   1      567.57      690.19    146.88 o 
   2  14   1     1055.17     1265.40    164.59 o 
   3  14   1     7956.02     7635.34    334.58 o 
   4  14   1     5478.82     5021.69    281.77 o 
   5  14   1        8.53      269.14    141.17 o 
   7  14   1     3169.32     3003.69    408.62 o 
   8  14   1      838.84     1175.97    218.37 o 
   9  14   1      111.60       61.44    201.95 o 
  10  14   1      777.97      668.45    219.34 o 
  11  14   1       34.60       38.76    199.13 o 
  12  14   1    26572.95    25669.55    801.15 o 
  13  14   1     1873.60     2355.27    335.79 o 
  14  14   1     5202.01     5568.69    442.49 o 
  15  14   1      627.10      508.10    273.68 o 
  16  14   1     1183.19     1304.01    320.69 o 
  17  14   1     5237.10     6000.10    508.95 o 
  18  14   1      184.73      124.46    300.23 o 
  19  14   1     1280.41      675.28    342.74 o 
  20  14   1       69.27      -46.91    328.44 o 
   0  15   1     3150.89     1458.22    465.37 o 
   1  15   1    44234.16    43426.47    744.81 o 
   2  15   1      967.24     1738.06    202.11 o 
   3  15   1       65.76      182.07    135.26 o 
   4  15   1      434.42      483.00    147.15 o 
   5  15   1    10029.24    11547.30    418.32 o 
   6  15   1    31548.88    32205.15    746.92 o 
   7  15   1     6196.49     5967.28    399.77 o 
   8  15   1    48124.54    49915.99   1043.05 o 
   9  15   1       12.48      445.83    212.18 o 
  10  15   1     2102.41     1945.14    288.27 o 
  11  15   1     4084.42     3593.62    406.67 o 
  12  15   1       37.07      179.31    232.04 o 
  13  15   1      293.23      844.69    278.00 o 
  14  15   1      902.65     1217.39    297.44 o 
  15  15   1      905.41     1537.80    321.53 o 
  16  15   1    12207.62    13684.82    704.98 o 
  17  15   1      362.64      387.00    311.95 o 
  18  15   1     1003.89      693.37    344.13 o 
  19  15   1        3.37      343.89    360.90 o 
   1  16   1      197.87      436.55    180.27 o 
   2  16   1     4063.38     4711.45    295.98 o 
   3  16   1    10725.14    11535.61    428.37 o 
   4  16   1     8172.76     8504.10    387.00 o 
   5  16   1        6.50      150.27    175.48 o 
   6  16   1      305.08     1145.89    296.32 o 
   7  16   1    70645.48    65667.87   1441.56 o 
   8  16   1    35162.26    35728.68    985.12 o 
   9  16   1    21884.64    21190.21    780.62 o 
  10  16   1    21223.97    21523.32    801.80 o 
  11  16   1      267.50      -22.66    214.07 o 
  12  16   1      151.46     -185.66    221.10 o 
  13  16   1     3324.66     2570.61    357.07 o 
  14  16   1    10902.82    10708.26    621.96 o 
  15  16   1     1446.25     1450.70    387.39 o 
  16  16   1     8832.74     9068.29    652.59 o 
  17  16   1     1024.75      383.89    347.30 o 
  18  16   1      219.49      121.53    334.72 o 
  19  16   1      764.21      572.31    496.67 o 
   0  17   1     1903.99     2174.80    379.30 o 
   1  17   1    60720.89    59014.61   1143.96 o 
   2  17   1     1434.80     2691.88    265.62 o 
   3  17   1     4550.63     5483.26    341.50 o 
   4  17   1     4950.75     4997.82    326.34 o 
   6  17   1    60968.13    63765.70   1246.07 o 
   7  17   1      577.60     1404.11    295.47 o 
   8  17   1    78094.16    76645.45   1515.30 o 
   9  17   1    15980.75    16058.67    778.77 o 
  10  17   1    13702.47    13380.24    684.96 o 
  11  17   1      610.21     1072.20    312.50 o 
  12  17   1       17.37      373.86    277.39 o 
  13  17   1      525.25      456.84    295.10 o 
  14  17   1     2798.22     2481.62    418.27 o 
  15  17   1       13.82     -290.19    290.19 o 
  16  17   1    12061.54    13255.08    885.00 o 
  17  17   1       39.37      -52.26    340.86 o 
  18  17   1      220.16     -102.93    355.71 o 
   1  18   1    15958.05    15314.15    589.92 o 
   2  18   1      261.70      499.64    216.28 o 
   3  18   1      463.74      458.98    210.36 o 
   4  18   1     2278.63     1830.55    316.49 o 
   5  18   1      751.87     1458.61    272.34 o 
   6  18   1      217.53      208.94    225.97 o 
   7  18   1    19263.08    16645.86    726.79 o 
   8  18   1    10551.31    11589.54    721.35 o 
   9  18   1     1593.97     1751.56    346.49 o 
  10  18   1     1574.93     2490.01    377.24 o 
  11  18   1      156.81      621.72    297.91 o 
  12  18   1     4922.34     4670.40    485.21 o 
  13  18   1     3953.30     4025.56    479.53 o 
  14  18   1     2639.55     2148.84    447.65 o 
  15  18   1     1816.53     1851.04    399.17 o 
  16  18   1     3932.84     2669.54    498.33 o 
  17  18   1      976.32     1064.45    412.30 o 
   0  19   1     2026.78     1923.27    403.29 o 
   1  19   1      744.60      918.04    262.37 o 
   3  19   1     7660.64     8061.68    510.66 o 
   4  19   1     6588.97     6412.84    464.86 o 
   5  19   1       55.17      216.16    234.04 o 
   6  19   1        4.27      658.80    255.50 o 
   7  19   1      571.37      871.10    290.67 o 
   8  19   1     1178.94     1204.30    321.99 o 
   9  19   1      114.23      261.89    278.91 o 
  10  19   1     2782.33     1983.69    385.03 o 
  11  19   1     1434.68     1330.26    402.25 o 
  12  19   1      502.03      153.95    314.04 o 
  13  19   1     4369.15     3288.91    457.13 o 
  14  19   1      692.48      686.55    365.12 o 
  15  19   1      356.27      -22.90    347.25 o 
  16  19   1        0.44      177.74    359.87 o 
   1  20   1     1411.23     1387.10    261.34 o 
   3  20   1     8129.11     8173.86    531.84 o 
   4  20   1     2300.62     2101.85    376.04 o 
   5  20   1     4240.08     3207.45    469.13 o 
   6  20   1       17.66     -268.76    268.76 o 
   7  20   1       54.73      135.31    298.36 o 
   8  20   1       15.30     -188.68    260.45 o 
   9  20   1      419.52      483.29    310.68 o 
  10  20   1    11507.46    12107.57    720.91 o 
  11  20   1      214.66      754.54    347.72 o 
  12  20   1    50633.30    49679.36   1346.47 o 
  13  20   1      993.09     1460.31    405.53 o 
  14  20   1     9880.71    10033.34    781.29 o 
  15  20   1      922.48     1255.62    410.17 o 
   0  21   1     1216.54     1248.31    382.47 o 
   1  21   1       82.00       -5.05    227.89 o 
   2  21   1       19.79      195.80    253.50 o 
   3  21   1     1258.66     1461.09    333.54 o 
   4  21   1    12345.00    11343.49    693.98 o 
   5  21   1     7270.29     7445.56    567.55 o 
   6  21   1     8238.57     9876.36   1119.96 o 
   7  21   1      405.21      297.27    349.42 o 
   8  21   1      844.93      624.67    466.58 o 
   9  21   1     7126.17     7566.99    651.04 o 
  10  21   1     4866.25     5174.39    597.41 o 
  11  21   1     4260.37     3755.35    501.96 o 
  12  21   1      181.75      370.85    351.38 o 
  13  21   1     6497.61     4590.31    553.49 o 
  14  21   1     4248.84     4859.77    623.98 o 
   1  22   1     2452.99     2157.43    356.58 o 
   2  22   1      258.43      203.15    309.89 o 
   3  22   1     2525.03     2673.02    407.45 o 
   4  22   1       38.98      271.00    298.07 o 
   5  22   1     1202.31     1095.01    357.95 o 
   6  22   1       38.45      -48.23    316.56 o 
   7  22   1     1380.04     1159.77    516.27 o 
   8  22   1     2076.72     2000.56    623.39 o 
   9  22   1        5.53     -128.51    422.91 o 
  10  22   1        7.87     -241.43    412.92 o 
  11  22   1       11.20      275.24    406.50 o 
  12  22   1    13989.84    13642.77    838.64 o 
   0  23   1      435.54      419.74    396.73 o 
   1  23   1     1764.26     1539.78    331.42 o 
   2  23   1      135.67       35.80    288.39 o 
   3  23   1     1359.51     1104.62    375.75 o 
   4  23   1      358.34      356.45    341.23 o 
   5  23   1      331.69      644.17    352.53 o 
   6  23   1    17049.60    17936.36    961.65 o 
   7  23   1       44.24      798.13    481.49 o 
   8  23   1    24932.41    25031.50   1216.87 o 
   9  23   1      305.84      606.57    421.56 o 
  10  23   1     1897.07     1263.62    491.50 o 
   1  24   1     4208.34     3205.65    446.06 o 
   2  24   1     1161.03     1489.56    372.53 o 
   3  24   1     5118.17     4110.63    499.99 o 
   4  24   1     2008.22     2650.09    587.97 o 
   5  24   1     3114.21     2694.00    706.32 o 
   6  24   1      233.81      366.07    431.84 o 
   7  24   1     2249.50     1995.71    525.49 o 
   8  24   1    12500.61    13600.08    984.20 o 
   0  25   1       61.19      452.29   1027.87 o 
   1  25   1    18902.30    17612.38   1020.24 o 
   2  25   1      136.96      607.47    328.42 o 
   3  25   1      296.96      520.51    353.29 o 
   4  25   1     1432.26     1242.18    421.33 o 
   1   0   2     2140.35     2966.26    132.90 o 
   3   0   2      392.38       50.57     73.94 o 
   5   0   2      301.62      201.45    104.20 o 
   7   0   2    82588.85    74558.66   1229.85 o 
   8   0   2     1072.72     1751.74    177.63 o 
   9   0   2    69596.45    59410.51   1085.89 o 
  10   0   2    28725.89    27327.84    665.76 o 
  11   0   2      331.59      370.02    150.99 o 
  12   0   2     3410.49     4179.09    409.05 o 
  13   0   2        4.60       66.91    183.11 o 
  14   0   2    34669.49    33342.71    857.36 o 
  15   0   2    66872.27    67922.94   1550.64 o 
  16   0   2   126566.34   120712.97   2373.49 o 
  17   0   2    47823.34    46515.29   1273.05 o 
  18   0   2     9584.42     8158.08    702.40 o 
  19   0   2      796.74      270.31    304.71 o 
  20   0   2       65.39       -8.20    306.48 o 
  21   0   2      125.54      -58.86    318.60 o 
  22   0   2     2054.29     1702.43    598.46 o 
  23   0   2      141.63      600.41    408.62 o 
  24   0   2    19697.61    17332.71   1890.57 o 
   1   1   2     5373.53     6098.97    137.91 o 
   2   1   2    95536.27    88888.52    961.34 o 
   3   1   2      422.32     1170.46     86.42 o 
   5   1   2      846.40      776.14     87.77 o 
   7   1   2      910.74      917.88    116.59 o 
   8   1   2      901.14      394.19     85.14 o 
   9   1   2    21262.66    20084.00    375.62 o 
  10   1   2      932.15      445.27     97.36 o 
  11   1   2     5245.66     5582.76    234.66 o 
  12   1   2     3176.07     3417.01    223.74 o 
  13   1   2     1091.40     1279.39    170.98 o 
  14   1   2    13289.03    11646.38    444.67 o 
  15   1   2    64113.33    64966.76   1003.92 o 
  16   1   2    75550.70    74616.49   1195.80 o 
  17   1   2     1398.64     1020.21    339.22 o 
  18   1   2    20071.27    17269.45    668.71 o 
  19   1   2      157.47      466.51    216.48 o 
  20   1   2     4973.34     3999.30    358.33 o 
  21   1   2     1327.60     2009.29    309.47 o 
  22   1   2      499.28      923.88    277.42 o 
  23   1   2     6012.59     6464.26    576.86 o 
  24   1   2     1969.64     1897.40    380.66 o 
   0   2   2   332001.50   320774.97   3912.85 o 
   1   2   2     3488.46     2353.92    103.40 o 
   3   2   2     6525.69     3148.45    116.59 o 
   5   2   2    62933.26    78689.27    919.40 o 
   6   2   2     4801.96     4935.18    182.21 o 
   7   2   2    50528.23    56136.66    698.42 o 
   8   2   2     1627.81     1509.22    118.81 o 
   9   2   2     4625.13     4186.28    184.02 o 
  10   2   2     7225.75     7555.11    247.58 o 
  11   2   2    11150.68    11213.16    311.40 o 
  12   2   2     6673.97     6987.48    304.39 o 
  13   2   2     3099.26     3205.98    228.06 o 
  14   2   2    18095.30    18831.50    490.57 o 
  15   2   2    15664.82    14670.58    592.70 o 
  16   2   2     3576.27     3600.89    306.63 o 
  17   2   2     7403.59     7534.87    440.93 o 
  18   2   2      624.19      310.87    207.00 o 
  19   2   2     4692.62     5744.93    435.73 o 
  20   2   2      705.65      530.94    234.66 o 
  21   2   2     1002.11      533.57    267.44 o 
  22   2   2      179.78      271.07    267.25 o 
  23   2   2      484.67      741.98    293.65 o 
  24   2   2     1925.22     1917.91    426.54 o 
   2   3   2    35806.71    41768.41    477.11 o 
   3   3   2    15197.98    10392.18    274.78 o 
   4   3   2   373672.88   375094.78   3546.49 o 
   5   3   2    27866.62    32982.01    459.21 o 
   6   3   2    62806.59    67314.60    839.85 o 
   7   3   2      803.00     1107.42    113.46 o 
   8   3   2    41293.67    43353.34    640.92 o 
   9   3   2      495.01      558.14     99.53 o 
  10   3   2    21687.11    20513.72    395.39 o 
  11   3   2   112075.51   112514.39   1310.15 o 
  12   3   2     2562.24     2412.81    194.55 o 
  13   3   2    86561.98    84065.11   1158.36 o 
  14   3   2      475.86      367.96    137.44 o 
  15   3   2       37.91      361.30    157.69 o 
  16   3   2      364.29      445.51    192.20 o 
  17   3   2      551.22      518.00    204.50 o 
  18   3   2      221.03      224.46    194.76 o 
  19   3   2      884.87     1482.24    252.59 o 
  20   3   2      185.27      -33.99    235.19 o 
  21   3   2       38.09      -69.89    238.41 o 
  22   3   2      229.28      430.21    289.19 o 
  23   3   2      120.94      129.01    303.68 o 
  24   3   2     1498.45     1068.26    383.62 o 
   0   4   2   237902.31   246982.97   3102.11 o 
   1   4   2      185.00      905.68     76.63 o 
   2   4   2     4048.95     2892.38    158.11 o 
   3   4   2     8909.83    13463.62    319.63 o 
   4   4   2   166882.61   174864.95   1835.45 o 
   5   4   2   601248.19   585070.00   5470.68 o 
   6   4   2    11363.73    12365.38    269.99 o 
   7   4   2    83783.66    93107.88   1117.82 o 
   8   4   2        5.41      288.79     92.20 o 
   9   4   2       32.89      202.93     91.24 o 
  10   4   2       33.77       -6.17     94.16 o 
  11   4   2    16236.55    14483.74    402.06 o 
  12   4   2    60872.66    61208.52    911.06 o 
  13   4   2     5490.50     6255.40    303.06 o 
  14   4   2    23911.65    23673.38    614.31 o 
  15   4   2     1203.71     1034.67    195.33 o 
  16   4   2     4595.72     4544.47    319.83 o 
  17   4   2      877.03     1156.34    215.45 o 
  18   4   2     2388.71     2520.92    314.22 o 
  19   4   2    11250.60     9989.12    542.24 o 
  20   4   2     1185.93      788.35    269.39 o 
  21   4   2        5.57      -48.17    287.94 o 
  22   4   2      596.85      844.97    335.63 o 
  23   4   2      627.38      664.23    564.25 o 
  24   4   2     1024.07      491.45    361.43 o 
   2   5   2      188.25      449.34     85.38 o 
   4   5   2   184428.84   194332.89   2260.50 o 
   6   5   2    77504.55    74993.73    891.11 o 
   7   5   2     4917.98     4658.26    189.56 o 
   8   5   2     4087.94     3398.62    194.69 o 
   9   5   2    10892.13    13320.36    345.99 o 
  10   5   2        1.28      -25.62     95.51 o 
  11   5   2    84579.53    88060.63   1165.91 o 
  12   5   2      695.37      682.96    205.93 o 
  13   5   2   123842.95   117816.10   1503.79 o 
  14   5   2    18138.34    18177.13    595.22 o 
  15   5   2      912.54      588.41    185.22 o 
  16   5   2     1063.23      973.80    221.26 o 
  17   5   2      881.81     1326.68    236.67 o 
  18   5   2     8551.27     9709.40    486.04 o 
  19   5   2     2263.62     2122.00    312.22 o 
  20   5   2     4847.44     5459.23    466.37 o 
  21   5   2      587.44     1171.90    343.46 o 
  22   5   2       40.88      148.06    316.48 o 
  23   5   2      275.38      531.46    350.90 o 
  24   5   2       23.37      233.31    351.89 o 
   0   6   2    75110.80    84141.69   1329.38 o 
   1   6   2     2092.85     1551.69    104.57 o 
   3   6   2     3774.78     2137.58    128.63 o 
   4   6   2      375.89      350.60     90.74 o 
   5   6   2   173850.00   195654.36   2320.06 o 
   6   6   2    43863.79    41243.05    606.94 o 
   7   6   2    20281.47    20902.13    385.02 o 
   9   6   2    26628.64    27387.61    506.12 o 
  10   6   2    19095.57    16942.47    446.31 o 
  11   6   2     1122.92     1813.70    177.73 o 
  12   6   2    12859.19    14798.53    419.81 o 
  13   6   2     1000.75      887.47    196.26 o 
  14   6   2    23234.98    23194.69    884.67 o 
  15   6   2    14295.72    15200.50    605.77 o 
  16   6   2     9343.52     9615.21    458.52 o 
  17   6   2    10720.11    10127.38    482.80 o 
  18   6   2     1715.58     1027.06    271.85 o 
  19   6   2     7034.13     5817.56    485.86 o 
  20   6   2       71.07      272.64    275.94 o 
  21   6   2       35.85      335.25    298.42 o 
  22   6   2     3377.53     2055.89    425.63 o 
  23   6   2       36.89     1134.75    408.88 o 
   1   7   2     8845.69     6874.20    195.83 o 
   2   7   2    18835.65    17553.36    391.27 o 
   3   7   2      698.36      789.44    115.21 o 
   4   7   2    16404.80    15351.67    318.55 o 
   5   7   2     7452.48     7408.98    237.61 o 
   7   7   2       52.73      208.51    124.34 o 
   8   7   2     7825.92     9491.22    278.58 o 
   9   7   2    39734.46    36859.46    587.23 o 
  10   7   2     1352.96     1051.90    146.10 o 
  11   7   2      574.63      680.59    141.69 o 
  12   7   2      467.82      592.61    202.07 o 
  13   7   2     4381.91     4483.54    312.37 o 
  14   7   2     5690.02     5745.01    350.94 o 
  15   7   2    58052.98    55985.08   1024.21 o 
  16   7   2    21537.46    21621.71    704.19 o 
  17   7   2     4134.85     4149.72    374.41 o 
  18   7   2      436.60      429.31    225.57 o 
  19   7   2      226.85      221.89    248.87 o 
  20   7   2     6149.55     6422.12    514.64 o 
  21   7   2     1711.26     1788.42    384.26 o 
  22   7   2      110.45       66.37    331.30 o 
  23   7   2     2925.31     2960.16    486.93 o 
   0   8   2    52330.98    48300.75    908.29 o 
   1   8   2      203.72      461.51     84.83 o 
   2   8   2     7502.87     5804.53    215.74 o 
   4   8   2     1466.24     2033.53    175.45 o 
   5   8   2      231.99      315.33    103.64 o 
   6   8   2     8270.91     8572.25    301.84 o 
   7   8   2   153048.66   154344.31   1968.99 o 
   8   8   2      356.28      529.11    110.40 o 
   9   8   2   102531.37   100321.00   1206.84 o 
  10   8   2      181.44      683.82    168.59 o 
  11   8   2       12.79      -52.94    116.70 o 
  12   8   2      619.56      775.41    178.82 o 
  13   8   2      242.35      259.97    161.03 o 
  14   8   2    11997.48    12083.72    527.47 o 
  15   8   2    50417.66    52493.96   1077.99 o 
  16   8   2    14344.93    14699.40    614.48 o 
  17   8   2    32710.21    32967.35    997.30 o 
  18   8   2        0.78      -80.70    231.32 o 
  19   8   2     1343.25     1274.88    297.11 o 
  20   8   2     1236.64     1034.93    306.73 o 
  21   8   2      413.53      387.97    317.12 o 
  22   8   2      171.50     -184.63    300.13 o 
  23   8   2       77.88        3.04    364.10 o 
   1   9   2     2281.62     3745.25    171.94 o 
   2   9   2     3195.13     4031.61    207.42 o 
   3   9   2      975.66     2689.07    159.45 o 
   4   9   2      343.95      536.27    101.88 o 
   5   9   2       42.46      241.11     93.86 o 
   6   9   2    20665.34    23015.00    475.99 o 
   7   9   2     6409.69     6423.10    249.15 o 
   8   9   2     1834.46     1552.38    174.70 o 
   9   9   2    57277.63    57364.78    868.52 o 
  10   9   2     2297.75     2835.91    208.64 o 
  11   9   2       50.13      -67.23    134.69 o 
  12   9   2      764.34      336.14    171.04 o 
  13   9   2      645.10      920.22    211.79 o 
  14   9   2      315.93      326.49    200.00 o 
  15   9   2    41147.10    39884.35    936.52 o 
  16   9   2    21533.04    21497.87    731.24 o 
  17   9   2     1209.57      527.09    250.14 o 
  18   9   2     9543.08     9551.47    556.62 o 
  19   9   2      107.88      755.84    286.48 o 
  20   9   2      149.91      163.91    287.32 o 
  21   9   2     1898.33     1346.30    377.79 o 
  22   9   2       17.64       31.85    326.09 o 
   0  10   2    55404.58    52929.59   1056.14 o 
   1  10   2     1313.64     1546.19    117.04 o 
   2  10   2     5615.78     4895.36    173.83 o 
   3  10   2     2412.26     2214.42    157.94 o 
   4  10   2     7273.05     7378.99    265.04 o 
   5  10   2    42801.41    41604.38    642.53 o 
   6  10   2    15072.74    14127.89    369.15 o 
   7  10   2    34731.91    35594.13    612.45 o 
   8  10   2     2456.10     1998.71    190.43 o 
   9  10   2    34087.98    34464.14    637.26 o 
  10  10   2     6756.81     7510.32    445.18 o 
  11  10   2     1335.46     1343.56    256.57 o 
  12  10   2     4503.39     4578.03    352.39 o 
  13  10   2     2402.74     2441.43    290.61 o 
  14  10   2    12562.68    12621.96    594.98 o 
  15  10   2     7425.90     7817.17    576.34 o 
  16  10   2     4654.04     5304.08    424.55 o 
  17  10   2     6944.45     7112.40    489.05 o 
  18  10   2      371.58      342.75    263.68 o 
  19  10   2     5781.33     6038.18    494.07 o 
  20  10   2     2092.21     1794.17    379.30 o 
  21  10   2       15.06      546.21    315.49 o 
  22  10   2     1046.85      621.58    383.90 o 
   1  11   2     5064.54     3930.26    172.93 o 
   2  11   2     3796.92     4354.69    191.12 o 
   3  11   2     4498.56     4771.94    214.79 o 
   4  11   2    25212.55    25245.09    450.55 o 
   5  11   2     7927.65     8857.53    290.83 o 
   6  11   2    30772.55    32228.19    565.05 o 
   7  11   2       70.99       79.40    122.62 o 
   8  11   2     1873.84     1673.30    207.72 o 
   9  11   2      406.72      818.88    176.44 o 
  10  11   2     1644.54     2625.82    269.60 o 
  11  11   2    28511.47    30261.61    767.40 o 
  12  11   2      532.51      645.33    215.36 o 
  13  11   2    51225.10    52763.56   1093.19 o 
  14  11   2     6393.93     6152.46    427.55 o 
  15  11   2        2.77      256.67    227.09 o 
  16  11   2     4211.16     4019.99    384.64 o 
  17  11   2     1461.38     1269.81    294.52 o 
  18  11   2     3465.46     4071.43    412.11 o 
  19  11   2      696.91      740.99    308.74 o 
  20  11   2    12008.08    12714.25    839.33 o 
  21  11   2      160.73      -27.53    315.71 o 
  22  11   2       70.23     -216.89    351.68 o 
   0  12   2    21465.99    23133.79    665.76 o 
   1  12   2     3987.51     3639.36    192.46 o 
   2  12   2     2673.37     2042.20    200.00 o 
   3  12   2    14281.58    14768.06    360.00 o 
   4  12   2     8284.39    10391.41    340.49 o 
   5  12   2   184225.81   183547.48   1946.23 o 
   6  12   2    19365.41    21118.45    454.06 o 
   7  12   2    60759.51    60490.70   1008.12 o 
   8  12   2      386.41      431.92    204.46 o 
   9  12   2     1825.95     1802.22    271.64 o 
  10  12   2     3816.09     4259.16    457.55 o 
  11  12   2     3017.29     3214.75    314.91 o 
  12  12   2    19194.45    17926.01    651.37 o 
  13  12   2     2189.51     2089.78    291.76 o 
  14  12   2    10027.83     9106.18    519.47 o 
  15  12   2      113.52      572.91    246.88 o 
  16  12   2      661.01      800.04    267.27 o 
  17  12   2      279.65      109.94    269.70 o 
  18  12   2        3.09      215.37    283.54 o 
  19  12   2    11210.40    11257.35    718.08 o 
  20  12   2      382.25      270.87    325.23 o 
  21  12   2      436.66      231.49    335.43 o 
   1  13   2     4756.61     5855.62    241.85 o 
   2  13   2     3968.48     4995.36    248.47 o 
   4  13   2    73693.21    75587.07    960.62 o 
   5  13   2     5676.91     7509.05    404.50 o 
   6  13   2    48978.22    47452.28    830.51 o 
   7  13   2      646.82      623.48    205.26 o 
   8  13   2     2373.17     2104.63    246.74 o 
   9  13   2      288.68      607.61    197.12 o 
  10  13   2      223.33      646.95    228.97 o 
  11  13   2    38201.21    39246.27    922.48 o 
  12  13   2      260.73      480.76    229.02 o 
  13  13   2    52535.28    51751.23   1117.65 o 
  14  13   2     9655.36    10322.32    567.98 o 
  15  13   2       12.04       44.56    243.53 o 
  16  13   2     1023.26     1564.27    313.10 o 
  17  13   2     1394.69     1598.36    341.76 o 
  18  13   2     8668.32     7880.48    558.86 o 
  19  13   2      843.04      156.03    329.34 o 
  20  13   2     5380.21     4974.12    580.77 o 
  21  13   2     1272.61     1395.77    399.60 o 
   0  14   2    89318.75    91877.59   1574.86 o 
   1  14   2      827.52     1367.23    164.85 o 
   2  14   2      113.12      252.68    161.70 o 
   3  14   2      484.97      827.44    145.24 o 
   4  14   2    32582.73    33017.26    610.05 o 
   5  14   2    82879.55    79709.89   1119.48 o 
   6  14   2      683.49      755.86    172.55 o 
   7  14   2     9271.92     9231.81    419.84 o 
   8  14   2      560.83      450.75    199.67 o 
   9  14   2     4385.18     5699.36    392.36 o 
  10  14   2        6.82     -188.58    188.58 o 
  11  14   2      278.91       18.87    205.88 o 
  12  14   2    25277.22    22380.35    758.22 o 
  13  14   2       12.90      454.90    236.59 o 
  14  14   2    13598.45    15214.16    679.13 o 
  15  14   2      524.11      799.22    293.26 o 
  16  14   2      135.15      604.40    298.80 o 
  17  14   2     1589.95     1332.70    337.02 o 
  18  14   2      967.96      725.67    337.33 o 
  19  14   2       75.38       -0.40    315.60 o 
  20  14   2      745.36      664.59    353.10 o 
   1  15   2     4010.29     4047.11    265.10 o 
   2  15   2      993.57      936.65    171.60 o 
   3  15   2      310.10      861.59    213.86 o 
   4  15   2    14997.23    15298.59    471.10 o 
   6  15   2       23.16       -6.68    154.72 o 
   7  15   2     4568.18     4418.86    332.79 o 
   8  15   2     8777.62     9290.85    489.63 o 
   9  15   2     9875.46    10089.40    521.12 o 
  10  15   2     1855.31     1441.88    264.54 o 
  11  15   2      864.98      931.29    257.59 o 
  12  15   2     3584.46     3395.40    367.37 o 
  13  15   2      199.01     -207.70    230.58 o 
  14  15   2      825.93     1275.49    309.71 o 
  15  15   2    13622.65    13426.61    696.54 o 
  16  15   2     8926.82    10365.05    638.72 o 
  17  15   2     1836.02     2275.20    390.22 o 
  18  15   2     8988.83     8495.42    615.44 o 
  19  15   2      106.24      382.97    341.11 o 
   0  16   2   145537.92   137550.02   2435.89 o 
   1  16   2     1890.98     3366.51    402.55 o 
   2  16   2    56949.52    56024.56    978.71 o 
   3  16   2      252.69      505.52    164.14 o 
   4  16   2     1433.06     1521.37    198.86 o 
   5  16   2     2003.41     3118.33    277.87 o 
   6  16   2     2152.90     2599.98    263.20 o 
   7  16   2    74948.85    74247.52   1340.13 o 
   8  16   2       97.79      240.31    199.37 o 
   9  16   2    29216.11    27208.17    815.19 o 
  10  16   2       85.53      242.39    240.79 o 
  11  16   2        0.10       16.25    231.09 o 
  12  16   2     1916.61     1873.54    319.89 o 
  13  16   2      237.38      163.58    248.88 o 
  14  16   2    10231.62    10144.94    618.18 o 
  15  16   2    19374.18    20147.33    929.12 o 
  16  16   2     5346.45     5546.70    503.42 o 
  17  16   2    14255.26    14879.80    757.92 o 
  18  16   2       19.13      252.59    316.96 o 
  19  16   2      112.21      118.08    348.55 o 
   1  17   2      396.72      913.57    211.77 o 
   2  17   2    33570.55    33130.35    756.44 o 
   3  17   2      212.81      277.77    182.36 o 
   4  17   2    33897.81    33099.27    931.04 o 
   6  17   2       29.86      343.51    195.49 o 
   7  17   2     2272.51     1804.02    370.30 o 
   8  17   2     2703.67     2108.85    307.44 o 
   9  17   2     9283.39     8355.62    513.68 o 
  10  17   2      209.10      422.85    249.94 o 
  11  17   2      894.35     1079.49    292.39 o 
  12  17   2       29.56     -105.44    254.02 o 
  13  17   2     3238.06     2412.78    368.05 o 
  14  17   2     2125.26     1533.04    341.27 o 
  15  17   2    19663.76    19901.56    842.47 o 
  16  17   2    22254.65    23451.58    917.46 o 
  17  17   2     2012.35     1648.36    377.87 o 
  18  17   2     9119.83     8865.16   1051.10 o 
   0  18   2       13.66     -106.73    270.32 o 
   1  18   2     2226.72     2824.01    302.47 o 
   2  18   2     9009.07    10167.90    589.48 o 
   3  18   2     2388.97     1803.85    320.65 o 
   4  18   2    13934.04    13410.92    571.01 o 
   5  18   2     4756.03     4762.06    398.61 o 
   6  18   2     1683.36     1526.82    323.41 o 
   7  18   2     5525.10     5711.06    463.11 o 
   8  18   2     1368.43      987.19    293.40 o 
   9  18   2     5149.05     5375.70    442.79 o 
  10  18   2     2556.47     1794.67    326.10 o 
  11  18   2        7.10     -273.49    273.49 o 
  12  18   2     2884.70     2921.37    417.11 o 
  13  18   2      171.11      139.06    280.01 o 
  14  18   2     7516.40     6691.17    615.62 o 
  15  18   2     9093.72     8586.50    615.76 o 
  16  18   2    22331.06    21287.74    913.09 o 
  17  18   2     2033.98     1795.08    446.74 o 
   1  19   2      245.60      720.79    226.39 o 
   2  19   2     5092.45     4755.72    379.43 o 
   4  19   2     1235.09      837.98    239.29 o 
   5  19   2       54.10       75.79    244.68 o 
   6  19   2    15115.75    16186.60    748.66 o 
   7  19   2      579.30      396.60    273.67 o 
   8  19   2     4287.04     3539.92    521.93 o 
   9  19   2        1.31      106.64    285.13 o 
  10  19   2       11.20      338.86    289.85 o 
  11  19   2    22029.69    22138.88    954.82 o 
  12  19   2      655.67      806.41    334.13 o 
  13  19   2    11068.50    11306.48    730.90 o 
  14  19   2     5376.67     4070.10    698.37 o 
  15  19   2     1224.91      633.82    367.11 o 
  16  19   2     5768.68     4836.02    564.22 o 
   0  20   2     2296.31     2319.37    454.81 o 
   1  20   2     1997.54     2395.17    380.44 o 
   2  20   2     7909.66     7187.91    560.58 o 
   3  20   2     4754.14     5653.81    455.48 o 
   4  20   2    17339.84    17241.87    784.39 o 
   5  20   2    55805.52    53240.75   1375.38 o 
   6  20   2        9.56        3.97    279.37 o 
   7  20   2    20872.96    19520.09   1038.78 o 
   8  20   2      788.39      859.68    328.59 o 
   9  20   2     4442.04     4006.77    462.23 o 
  10  20   2       87.98      338.43    313.15 o 
  11  20   2     3211.21     2745.48    523.84 o 
  12  20   2     5326.29     4750.74    526.31 o 
  13  20   2      909.84      174.06    365.59 o 
  14  20   2     5322.17     4761.21    587.45 o 
  15  20   2      167.37      344.61    390.04 o 
   1  21   2     1502.41     1175.25    336.35 o 
   2  21   2    14153.68    14662.41    856.89 o 
   4  21   2    59817.20    56763.35   1365.34 o 
   5  21   2     3008.17     2635.50    443.93 o 
   6  21   2    10396.40    10317.32    717.17 o 
   7  21   2       91.24     -187.44    344.19 o 
   8  21   2     6631.73     6439.04    607.89 o 
   9  21   2     2875.14     2293.46    458.61 o 
  10  21   2     3027.44     3034.81    596.67 o 
  11  21   2    32506.36    32815.72   1239.51 o 
  12  21   2     1180.68     1720.90    413.96 o 
  13  21   2    28061.40    28347.88   1444.43 o 
   0  22   2    26046.16    25393.91   1224.32 o 
   1  22   2       27.92      377.23    280.99 o 
   2  22   2       37.75      488.76    281.05 o 
   3  22   2     1195.72     1235.37    380.21 o 
   4  22   2    14120.16    14765.68    796.47 o 
   5  22   2    25172.27    23379.44   1028.69 o 
   6  22   2      593.95      879.49    374.63 o 
   7  22   2     5543.07     6376.29    676.78 o 
   8  22   2       26.51      -16.91    388.88 o 
   9  22   2       75.84      434.13    415.16 o 
  10  22   2       30.75      301.35    381.23 o 
  11  22   2      907.28      814.50    424.78 o 
  12  22   2    10574.87    10399.60    818.54 o 
   1  23   2      322.53       12.97    284.65 o 
   2  23   2     3981.53     4357.05    463.95 o 
   3  23   2      233.03      445.00    329.23 o 
   4  23   2       58.67      168.13    325.69 o 
   5  23   2        4.12       46.49    375.53 o 
   6  23   2       74.42      399.88    396.56 o 
   7  23   2     2248.98     1592.50    509.94 o 
   8  23   2     3101.41     2955.28    568.85 o 
   9  23   2     6376.95     6926.61   1040.93 o 
  10  23   2       70.18      166.37    434.17 o 
   0  24   2     3120.50     2229.00    830.95 o 
   1  24   2       93.62      323.06    336.61 o 
   2  24   2     3706.28     3223.23    457.36 o 
   3  24   2       45.97       82.40    314.32 o 
   4  24   2     2984.77     1716.14    600.81 o 
   5  24   2       39.93      521.62    401.04 o 
   6  24   2     2736.71     2473.12    498.23 o 
   7  24   2     8545.71     8272.00    794.98 o 
   1  25   2      322.27      339.96    357.47 o 
   2  25   2     5657.69     7004.16    941.09 o 
   3  25   2      339.76      646.86    391.71 o 
   4  25   2    11767.39    12716.86    796.05 o 
   2   0   3     6849.65     6459.70    269.24 o 
   3   0   3    20859.21    17197.19    456.98 o 
   4   0   3    13766.41    17355.90    516.33 o 
   5   0   3    16775.90    19012.41    451.85 o 
   6   0   3        0.34      170.55    101.01 o 
   7   0   3    83517.99    72902.44   1231.31 o 
   8   0   3      702.63      544.26    139.34 o 
   9   0   3    38322.47    37472.41    803.38 o 
  10   0   3    31316.55    31631.45    741.56 o 
  11   0   3     1269.64     1902.59    228.29 o 
  12   0   3    19468.29    22286.10    650.81 o 
  13   0   3    25089.12    23679.47    704.39 o 
  14   0   3    23176.07    21833.64    799.61 o 
  15   0   3     4692.09     5894.04    492.96 o 
  16   0   3     5642.04     5252.08    480.63 o 
  17   0   3    69352.38    67784.62   1640.61 o 
  18   0   3      131.09      266.19    337.43 o 
  19   0   3     5009.32     4220.38    569.63 o 
  20   0   3      295.74      307.56    370.75 o 
  21   0   3       90.94      483.02    395.09 o 
  22   0   3    17927.10    17828.93   1144.16 o 
  23   0   3     2780.44     1907.35    735.37 o 
  24   0   3     1352.96     1539.28    993.55 o 
   0   1   3      663.72      222.42    120.99 o 
   1   1   3   243636.19   236126.13   2285.30 o 
   3   1   3    34176.86    30783.84    471.65 o 
   4   1   3     5801.81     4071.75    140.30 o 
   5   1   3     2821.81     1420.14    110.90 o 
   6   1   3    31845.51    30908.27    452.16 o 
   7   1   3     6459.91     7917.75    225.70 o 
   8   1   3     1506.13     1609.74    125.24 o 
   9   1   3     5645.51     4431.54    261.37 o 
  10   1   3     4714.44     4812.47    217.08 o 
  11   1   3     1255.26     1830.46    159.40 o 
  12   1   3      437.71      489.94    121.80 o 
  13   1   3    16876.53    17284.22    432.79 o 
  14   1   3     4858.94     5091.65    291.44 o 
  15   1   3     6095.19     6688.43    359.19 o 
  16   1   3        1.09      268.52    171.44 o 
  17   1   3     8384.49     8594.90    442.91 o 
  18   1   3    10478.98    10334.33    512.88 o 
  19   1   3        2.42      330.41    242.27 o 
  20   1   3      126.22      522.69    258.68 o 
  21   1   3     3347.26     2382.18    346.63 o 
  22   1   3     9775.80     9891.93    687.56 o 
  23   1   3    12776.85    11589.41    765.39 o 
  24   1   3      387.12       51.04    366.02 o 
   2   2   3    72774.38    58908.89    765.37 o 
   3   2   3    71611.28    75074.02    768.62 o 
   4   2   3     1199.14     3692.65    129.29 o 
   5   2   3    45914.83    46923.11    597.06 o 
   6   2   3       19.03      263.66     93.93 o 
   7   2   3     1841.39     2370.81    140.83 o 
   8   2   3    13925.71    14192.58    310.53 o 
   9   2   3      562.77      822.84    109.25 o 
  10   2   3      179.23      739.32    116.99 o 
  12   2   3      785.23     1224.81    148.50 o 
  13   2   3      466.30      963.08    162.42 o 
  14   2   3     6865.18     7853.46    356.24 o 
  15   2   3     2660.45     3017.05    245.61 o 
  16   2   3      157.31      169.88    173.35 o 
  17   2   3    13470.45    15568.40    661.41 o 
  18   2   3       58.84      -69.21    197.43 o 
  19   2   3     5233.05     6123.62    435.15 o 
  20   2   3        0.79      511.55    264.42 o 
  21   2   3     2875.58     2437.10    356.80 o 
  22   2   3    11949.10    12960.85    767.96 o 
  23   2   3     2401.96     2138.37    455.12 o 
  24   2   3     1161.76     1490.44    470.78 o 
   0   3   3     1325.26      350.15     90.91 o 
   1   3   3    62433.04    69170.68    739.48 o 
   2   3   3    35984.76    42890.82    535.42 o 
   3   3   3   615218.81   633160.81   5860.63 o 
   4   3   3      543.17     1304.67    116.88 o 
   5   3   3      589.24      853.47     84.45 o 
   6   3   3    41088.55    35543.65    563.13 o 
   7   3   3     9418.76     7847.61    225.92 o 
   8   3   3     4172.20     5748.34    205.00 o 
   9   3   3    12593.24    12870.72    312.40 o 
  10   3   3     6477.12     7037.37    281.54 o 
  11   3   3     2730.40     3472.11    263.44 o 
  12   3   3      796.99      843.09    220.53 o 
  13   3   3     1953.09     2561.04    233.67 o 
  14   3   3       43.93      348.99    146.96 o 
  15   3   3      433.57     1145.09    194.21 o 
  16   3   3     1388.15     1083.70    209.94 o 
  17   3   3     1140.83      839.13    265.56 o 
  18   3   3      281.26      298.92    215.09 o 
  19   3   3      274.33      213.84    249.77 o 
  20   3   3     2317.76     2727.75    359.25 o 
  21   3   3       69.81      493.93    283.95 o 
  22   3   3     1894.17     2065.43    413.32 o 
  23   3   3     3987.86     4441.90    637.71 o 
  24   3   3        5.48      500.21    481.99 o 
   2   4   3   232688.13   249206.77   2527.50 o 
   3   4   3   382275.53   381881.34   3481.23 o 
   4   4   3      239.80      326.56     76.83 o 
   5   4   3   420025.72   412335.91   3779.27 o 
   6   4   3     2030.93     3765.15    172.37 o 
   7   4   3    22307.00    24070.94    443.24 o 
   8   4   3    17977.11    18537.59    398.97 o 
   9   4   3      552.21      258.95    107.40 o 
  10   4   3    11389.06    12466.63    362.79 o 
  11   4   3      571.40      607.42    139.39 o 
  12   4   3     2149.45     1346.05    222.00 o 
  13   4   3     4955.81     4776.98    281.22 o 
  14   4   3     2336.54     1902.22    209.21 o 
  15   4   3     1123.71      700.04    179.85 o 
  16   4   3     3332.44     2117.62    251.53 o 
  17   4   3     4320.57     3670.33    330.07 o 
  18   4   3      261.79      -12.04    231.56 o 
  19   4   3    30916.91    31583.21    934.78 o 
  20   4   3     1261.41     1109.62    284.46 o 
  21   4   3     7732.59     5944.99    653.39 o 
  22   4   3     8024.63     9568.34    822.79 o 
  23   4   3       47.93      105.17    405.87 o 
   0   5   3     6151.18     8472.47    281.56 o 
   1   5   3    19532.10    22363.77    346.55 o 
   3   5   3   300271.16   297618.66   2771.02 o 
   4   5   3     1845.97     2760.74    164.61 o 
   5   5   3    55011.05    56611.20    685.39 o 
   6   5   3   103232.27   105584.91   1197.39 o 
   8   5   3    22843.32    25980.24    528.46 o 
   9   5   3     1635.02     2363.16    181.94 o 
  10   5   3       35.11       49.89    109.60 o 
  11   5   3     9845.58    11254.48    363.79 o 
  12   5   3      146.12      310.55    137.87 o 
  13   5   3      199.43      217.82    171.09 o 
  14   5   3      190.34      226.69    152.54 o 
  15   5   3    10923.47    11173.01    491.65 o 
  16   5   3      271.77      220.36    189.56 o 
  17   5   3     6910.76     8113.49    468.98 o 
  18   5   3      434.22      173.55    239.07 o 
  19   5   3       70.07      111.51    245.81 o 
  20   5   3     2203.34     1788.14    353.33 o 
  21   5   3     3966.54     3432.66    424.22 o 
  22   5   3     6166.86     5910.79    684.11 o 
  23   5   3      347.04      422.71    425.03 o 
   2   6   3    55352.45    46156.06    609.39 o 
   3   6   3   122387.79   114945.09   1247.40 o 
   5   6   3   101524.07   112775.34   1248.46 o 
   7   6   3    28684.62    31881.54    520.74 o 
   8   6   3    21496.42    24214.07    458.07 o 
   9   6   3    60703.97    58171.18    850.11 o 
  10   6   3      349.99      155.59    113.24 o 
  11   6   3      365.01      403.49    134.37 o 
  12   6   3     3208.78     4435.82    262.59 o 
  13   6   3     5518.36     5933.10    309.38 o 
  14   6   3     2135.22     2605.95    268.52 o 
  15   6   3     3075.05     4408.08    345.03 o 
  16   6   3     1003.73      457.52    204.73 o 
  17   6   3     2115.34     2899.51    321.61 o 
  18   6   3      961.99      342.50    238.98 o 
  19   6   3      742.09     1069.73    305.05 o 
  20   6   3      677.64     1322.20    316.26 o 
  21   6   3      219.36      302.64    323.94 o 
  22   6   3    10354.80    10225.71   1084.83 o 
  23   6   3       38.70      386.82    456.73 o 
   0   7   3     3948.81     4756.97    266.01 o 
   1   7   3   106341.05    94308.77   1033.91 o 
   2   7   3    10898.83    11340.04    259.57 o 
   5   7   3    16462.13    18832.13    356.07 o 
   6   7   3   136202.64   142062.63   1542.17 o 
   7   7   3     8408.90     8483.69    330.95 o 
   8   7   3    43958.34    45592.69    680.39 o 
   9   7   3      235.02     1455.67    441.26 o 
  10   7   3      639.11      592.33    191.01 o 
  11   7   3      246.47      330.20    164.72 o 
  12   7   3      202.82      164.94    142.45 o 
  13   7   3      550.96      863.95    197.21 o 
  14   7   3     1487.69     1716.24    233.99 o 
  15   7   3     5457.31     4920.29    395.25 o 
  16   7   3      335.11      322.22    204.34 o 
  17   7   3     2257.02     1787.50    315.84 o 
  18   7   3     7551.86     7964.34    504.52 o 
  19   7   3      181.04      482.52    265.35 o 
  20   7   3       21.26      303.58    276.37 o 
  21   7   3     2103.30     1964.74    389.50 o 
  22   7   3     5205.55     4994.02    619.65 o 
  23   7   3     8741.65     7740.53    837.31 o 
   1   8   3    20324.70    15543.01    315.43 o 
   2   8   3    16197.86    16000.93    328.08 o 
   3   8   3    48358.36    52365.91    689.71 o 
   4   8   3       19.72      409.21     92.60 o 
   5   8   3   114192.75   114755.15   1316.84 o 
   6   8   3      152.30      168.71     97.27 o 
   7   8   3    27344.61    24764.87    697.42 o 
   8   8   3       11.02      -52.93    100.53 o 
   9   8   3     2435.74     2853.35    223.54 o 
  10   8   3    14070.22    12928.02    400.81 o 
  11   8   3       14.38     -129.09    129.09 o 
  12   8   3    13347.67    15131.38    488.41 o 
  13   8   3      147.94      283.80    175.92 o 
  14   8   3    12284.39    11204.92    500.31 o 
  15   8   3     5372.36     6121.36    457.32 o 
  16   8   3     2313.45     2668.59    343.45 o 
  17   8   3    31299.31    32309.64    900.01 o 
  18   8   3        0.55      -53.79    234.63 o 
  19   8   3       65.37      229.69    268.51 o 
  20   8   3      600.89      124.58    285.63 o 
  21   8   3       75.31      467.95    304.32 o 
  22   8   3    10262.38     9582.18    721.21 o 
   0   9   3     4515.60     8217.15    456.52 o 
   1   9   3    30964.60    27820.19    453.55 o 
   2   9   3     5159.96     2441.64    148.71 o 
   4   9   3      884.06      322.64     98.06 o 
   5   9   3    71302.79    66713.20    884.24 o 
   6   9   3    17621.88    18000.53    415.58 o 
   7   9   3     3234.40     4094.99    214.94 o 
   8   9   3     3912.02     3010.72    219.09 o 
   9   9   3     5341.61     5811.63    289.88 o 
  10   9   3     1157.07     1809.45    191.57 o 
  11   9   3    36265.31    35903.51    732.23 o 
  12   9   3      148.66      380.39    180.12 o 
  13   9   3    16152.01    14736.32    604.89 o 
  14   9   3     3775.84     3166.07    341.42 o 
  15   9   3    31989.08    33327.96    927.25 o 
  16   9   3      525.56      540.33    238.67 o 
  17   9   3    22774.73    22133.17    772.71 o 
  18   9   3     9857.07     9616.94    561.59 o 
  19   9   3      114.35      272.58    269.35 o 
  20   9   3      541.83      513.23    303.74 o 
  21   9   3      366.58      417.49    330.70 o 
  22   9   3     5091.76     5269.81    681.92 o 
   1  10   3     3891.55     3513.87    182.92 o 
   2  10   3    23096.64    21656.85    403.35 o 
   3  10   3      314.29      207.03     85.22 o 
   4  10   3       44.01      280.67    109.14 o 
   5  10   3      875.41     1016.13    139.31 o 
   6  10   3      588.93      338.12    170.51 o 
   7  10   3      470.65      261.68    132.33 o 
   8  10   3      120.68      613.75    154.72 o 
   9  10   3     6013.02     7606.71    328.94 o 
  10  10   3     2152.26     2333.17    223.63 o 
  12  10   3     1700.92     2077.86    280.81 o 
  13  10   3      168.98      651.42    220.20 o 
  14  10   3     2920.11     2325.29    303.02 o 
  15  10   3     4436.34     4531.60    394.08 o 
  16  10   3      219.14       92.40    237.71 o 
  17  10   3     7637.32     7736.25    513.53 o 
  18  10   3       51.81      202.43    262.89 o 
  19  10   3     9522.35    10009.27    602.06 o 
  20  10   3       91.92     -250.53    279.24 o 
  21  10   3     3910.44     3757.55    526.01 o 
  22  10   3     6324.08     6142.16    673.14 o 
   0  11   3      168.70      311.03    131.60 o 
   1  11   3    14161.85    15063.13    352.00 o 
   2  11   3     2582.70     2321.72    159.86 o 
   3  11   3   137557.39   135424.59   1363.80 o 
   4  11   3     1308.26     1479.47    159.25 o 
   5  11   3    20837.99    19537.13    545.83 o 
   6  11   3    76707.54    78851.52   1048.59 o 
   7  11   3        1.20      442.67    145.52 o 
   8  11   3    15101.74    14304.02    460.32 o 
  10  11   3      669.58     1151.62    195.73 o 
  11  11   3     9933.12    10405.71    615.76 o 
  12  11   3      278.92      228.38    195.12 o 
  13  11   3      259.89      451.19    250.93 o 
  14  11   3     1657.66     1660.98    290.83 o 
  15  11   3     1584.18     1388.42    288.61 o 
  16  11   3       40.82      152.77    241.68 o 
  17  11   3     1284.66     1686.39    341.93 o 
  18  11   3     2283.95     1975.60    359.99 o 
  19  11   3       80.84       73.28    281.19 o 
  20  11   3       43.63     -220.46    293.34 o 
  21  11   3     3784.90     2736.79    475.96 o 
   1  12   3    21380.52    20116.40    400.70 o 
   2  12   3    44475.71    45405.15    737.63 o 
   3  12   3   323366.97   316505.09   3119.15 o 
   5  12   3   304712.97   299621.72   3104.84 o 
   6  12   3       56.60      569.73    155.34 o 
   7  12   3      380.91      479.85    151.24 o 
   8  12   3     4179.90     4723.82    328.46 o 
   9  12   3    16573.21    17013.62    573.39 o 
  10  12   3     3178.23     3232.36    299.61 o 
  11  12   3       99.37      626.86    206.08 o 
  12  12   3     2393.85     2812.01    372.35 o 
  13  12   3     2940.86     3072.02    331.67 o 
  14  12   3      250.40      177.83    231.83 o 
  15  12   3     4130.52     3501.58    380.57 o 
  16  12   3        6.08     -154.68    234.11 o 
  17  12   3      478.84      248.79    272.78 o 
  18  12   3      578.22      684.17    292.22 o 
  19  12   3    10257.11     9820.32    633.52 o 
  20  12   3      646.59      436.36    322.16 o 
   0  13   3      187.69      849.91    169.50 o 
   1  13   3     4257.06     4299.37    240.50 o 
   2  13   3    14381.92    12082.69    366.76 o 
   3  13   3   184209.36   180323.95   1874.80 o 
   4  13   3      817.21     1782.34    178.06 o 
   5  13   3    51526.89    50934.68    775.20 o 
   6  13   3    38932.18    42046.20    918.64 o 
   7  13   3        9.98      501.82    165.30 o 
   8  13   3     4687.89     4827.44    411.11 o 
   9  13   3      524.18      133.13    178.57 o 
  10  13   3     1229.58      770.23    208.97 o 
  11  13   3    16044.40    16642.99    648.60 o 
  12  13   3      257.59      527.49    237.25 o 
  13  13   3       93.05      423.64    253.07 o 
  14  13   3      268.39      230.57    242.02 o 
  15  13   3     9689.51     9082.01    590.32 o 
  16  13   3        8.38     -241.91    241.91 o 
  17  13   3     7895.09     7367.63    539.86 o 
  18  13   3       21.48      -86.31    284.53 o 
  19  13   3       92.68     -295.60    295.60 o 
  20  13   3      697.87     1337.65    375.85 o 
   1  14   3     5374.44     5143.05    272.56 o 
   2  14   3    66531.26    65381.20    919.07 o 
   3  14   3    27720.69    26080.69    517.27 o 
   4  14   3      647.54      787.56    152.00 o 
   5  14   3    51304.18    53332.43    916.38 o 
   6  14   3        1.88       79.82    148.45 o 
   7  14   3     5337.15     5561.82    411.11 o 
   8  14   3     2624.09     2348.46    334.62 o 
   9  14   3     1199.82     1140.75    235.25 o 
  10  14   3      228.86     -192.96    192.96 o 
  11  14   3     1856.55     1524.87    302.01 o 
  12  14   3      298.60      607.44    236.80 o 
  13  14   3      294.41      658.00    257.05 o 
  14  14   3       89.77      108.25    246.74 o 
  15  14   3      471.21      771.97    293.56 o 
  16  14   3       30.00      -89.30    270.87 o 
  17  14   3       26.12      470.64    306.59 o 
  18  14   3      179.67      -55.73    315.11 o 
  19  14   3     6601.99     7386.22    596.64 o 
  20  14   3      485.64      158.49    348.24 o 
   0  15   3     2413.48     2279.60    338.00 o 
   1  15   3    15874.48    15083.83    498.56 o 
   2  15   3     4778.02     5801.40    336.08 o 
   3  15   3      285.01      203.95    132.43 o 
   4  15   3     2110.51     2767.65    226.89 o 
   5  15   3     8169.39     7385.97    373.02 o 
   6  15   3     8091.78     8104.46    396.32 o 
   7  15   3      104.73      154.70    174.74 o 
   8  15   3      681.99      441.26    215.13 o 
   9  15   3     9003.25     9278.96    504.42 o 
  10  15   3     1025.89      647.61    241.41 o 
  11  15   3    14168.40    12596.41    637.36 o 
  12  15   3      262.85      239.81    251.64 o 
  13  15   3     6900.78     7970.42    539.62 o 
  14  15   3      866.33      134.74    266.47 o 
  15  15   3     5369.78     5711.34    545.55 o 
  16  15   3       28.40      674.48    319.19 o 
  17  15   3     6218.54     6532.24    541.26 o 
  18  15   3      168.96      437.22    339.99 o 
  19  15   3      322.44       66.16    325.20 o 
   1  16   3    13672.15    13885.46    468.26 o 
   2  16   3     2795.94     3247.42    292.81 o 
   3  16   3    22770.78    22875.14    588.69 o 
   4  16   3      520.77     1224.71    228.25 o 
   5  16   3    23369.11    22570.46    624.53 o 
   6  16   3     2712.18     2772.75    274.89 o 
   7  16   3    13043.52    14922.80    561.65 o 
   8  16   3     3122.64     2874.18    324.38 o 
   9  16   3      198.11      196.78    226.77 o 
  10  16   3     2005.11     2036.30    452.54 o 
  11  16   3       66.71      -25.15    230.00 o 
  12  16   3     2870.02     2521.81    356.27 o 
  13  16   3      281.68      253.22    269.66 o 
  14  16   3     1183.17     1027.46    326.06 o 
  15  16   3     2422.64     2467.25    398.45 o 
  16  16   3      206.53      377.13    315.48 o 
  17  16   3    17596.59    16030.30    804.42 o 
  18  16   3      228.96      114.14    350.48 o 
   0  17   3      146.35      395.14    281.85 o 
   1  17   3    49392.74    48387.80    955.68 o 
   2  17   3      709.34     1163.81    221.94 o 
   3  17   3     6528.60     5767.05    401.01 o 
   4  17   3     3559.87     3295.83    363.25 o 
   5  17   3      460.33      213.34    183.44 o 
   6  17   3     4445.42     4081.63    314.88 o 
   7  17   3      544.90      587.27    223.70 o 
   8  17   3       59.08      596.32    245.75 o 
   9  17   3      750.45     1150.32    276.69 o 
  10  17   3       32.74      323.95    239.96 o 
  11  17   3      339.56     1076.11    290.24 o 
  12  17   3      242.05      815.01    286.37 o 
  13  17   3     1465.75      993.71    304.10 o 
  14  17   3     2765.46     2234.67    377.79 o 
  15  17   3     3500.22     3136.57    434.57 o 
  16  17   3       86.36      490.72    327.30 o 
  17  17   3     3974.93     3732.63    470.66 o 
   1  18   3     2413.22     2391.32    284.14 o 
   2  18   3        3.18     -165.22    174.86 o 
   3  18   3     9352.91     9347.60    499.19 o 
   4  18   3      305.04      511.10    223.68 o 
   5  18   3     2274.96     1963.95    397.37 o 
   6  18   3      200.23      212.06    243.96 o 
   7  18   3      135.66      -14.68    218.03 o 
   8  18   3      130.39      545.81    248.37 o 
   9  18   3     1622.18     2721.03    363.96 o 
  10  18   3     1620.48     1579.12    334.10 o 
  11  18   3        0.50      672.75    296.53 o 
  12  18   3      925.36      491.87    306.96 o 
  13  18   3     6905.86     7088.14    595.93 o 
  14  18   3     3994.78     4312.46    532.76 o 
  15  18   3      691.80      586.50    328.25 o 
  16  18   3      474.55      390.38    326.96 o 
   0  19   3       27.27      216.28    307.69 o 
   1  19   3     1547.80     1825.86    409.05 o 
   2  19   3       45.81      143.75    223.18 o 
   3  19   3    22978.71    23806.65    804.95 o 
   4  19   3        2.67      373.72    234.98 o 
   5  19   3     8166.89     9120.86    548.81 o 
   6  19   3     2827.33     2787.36    406.61 o 
   7  19   3      414.78     -179.31    276.95 o 
   8  19   3      291.35      595.88    290.03 o 
   9  19   3     2881.50     3209.26    391.79 o 
  10  19   3        7.46      112.78    276.26 o 
  11  19   3      985.04      673.94    315.90 o 
  12  19   3        0.12      326.99    304.00 o 
  13  19   3      752.03      481.32    333.44 o 
  14  19   3     1718.79     1907.58    389.62 o 
  15  19   3      663.11      283.01    339.89 o 
   1  20   3      347.19      392.64    235.30 o 
   2  20   3    14795.66    14296.63    738.18 o 
   3  20   3    43679.06    42512.31   1443.93 o 
   4  20   3      252.27      993.28    302.49 o 
   5  20   3    74043.81    75566.59   1583.39 o 
   6  20   3       22.03      155.13    287.48 o 
   7  20   3     6114.65     5224.63    545.44 o 
   8  20   3        1.36      283.91    326.58 o 
   9  20   3       44.45      653.52    352.48 o 
  10  20   3      315.97      678.15    334.40 o 
  11  20   3      206.13      373.61    325.96 o 
  12  20   3      173.36      528.82    350.16 o 
  13  20   3      500.45      589.36    340.65 o 
  14  20   3      805.52      753.33    350.89 o 
   0  21   3        5.13       34.09    510.47 o 
   1  21   3    35248.27    35054.90    965.18 o 
   2  21   3     2394.39     1932.61    437.69 o 
   3  21   3    59654.83    60217.89   1325.88 o 
   4  21   3      195.38      507.48    307.22 o 
   5  21   3     2395.68     2850.35    457.76 o 
   6  21   3    17229.92    15459.30    865.02 o 
   7  21   3     3069.22     4035.70    521.96 o 
   8  21   3      944.66      965.47    384.02 o 
   9  21   3      360.71      163.01    353.57 o 
  10  21   3     1498.23     1480.11    435.59 o 
  11  21   3     1169.92      840.28    410.15 o 
  12  21   3      190.53     -328.98    328.98 o 
  13  21   3        8.13      183.96    381.37 o 
   1  22   3      184.96      644.73    307.58 o 
   2  22   3    14805.05    14220.40    695.07 o 
   3  22   3     9593.46     9515.54    582.76 o 
   4  22   3       96.15      624.35    416.15 o 
   5  22   3    18968.55    20684.03    985.09 o 
   6  22   3      286.52      546.98    362.50 o 
   7  22   3       58.86      693.93    418.22 o 
   8  22   3     1576.66     1194.01    461.81 o 
   9  22   3     1560.04      539.31    417.39 o 
  10  22   3        1.69       12.63    352.93 o 
  11  22   3      754.39      810.26    447.85 o 
   0  23   3       80.87      212.64    407.14 o 
   1  23   3    11167.46     9114.53    755.79 o 
   2  23   3      395.89      486.95    325.74 o 
   3  23   3     1594.28     1526.27    370.13 o 
   4  23   3      142.25      202.61    344.55 o 
   5  23   3     1362.67     1594.48    432.90 o 
   6  23   3     8884.62     8027.11    706.15 o 
   7  23   3       24.08      744.87    443.21 o 
   8  23   3     3168.89     2920.42    603.94 o 
   9  23   3     1417.91      492.79    463.50 o 
   1  24   3       28.10      270.88    339.22 o 
   2  24   3      394.57      346.22    374.63 o 
   3  24   3      485.42      566.54    355.27 o 
   4  24   3     1151.55     1026.68    398.50 o 
   5  24   3     6682.37     5195.00    607.72 o 
   6  24   3      159.09      646.42    418.37 o 
   7  24   3    21376.37    22765.08   1202.19 o 
   0  25   3      163.55     -315.67    465.26 o 
   1  25   3    23971.98    22248.29    990.67 o 
   2  25   3       61.44      -81.03    379.21 o 
   1   0   4      349.16      560.75    167.79 o 
   2   0   4    45527.37    52707.06    939.63 o 
   3   0   4     2551.52     3518.88    253.38 o 
   4   0   4     1312.65     1162.09    176.28 o 
   5   0   4     1120.31      431.58    115.79 o 
   6   0   4    15048.50    17048.18    656.09 o 
   7   0   4    45152.55    45966.39    895.10 o 
   8   0   4       47.07      344.88    136.19 o 
   9   0   4   100676.79    90298.66   1543.48 o 
  10   0   4    67676.83    66448.70   1252.74 o 
  11   0   4     2767.96     3867.45    511.23 o 
  12   0   4    11891.18     9868.56    497.09 o 
  13   0   4     4421.75     5030.99    629.78 o 
  14   0   4    48369.86    45220.99   1361.15 o 
  15   0   4    13434.31    13220.52    715.69 o 
  16   0   4    14364.20    13454.63    717.34 o 
  17   0   4    48868.80    53899.93   2064.37 o 
  18   0   4     4457.31     4491.50    498.33 o 
  19   0   4    22747.28    22924.21   1373.10 o 
  20   0   4        9.66      -36.58    437.85 o 
  21   0   4     1097.62     1398.60    570.74 o 
  22   0   4     1244.28     2039.51    632.18 o 
  23   0   4     4474.34     5112.62   1072.91 o 
   3   1   4     1243.93     1056.11    115.15 o 
   5   1   4      314.82      379.08     80.64 o 
   7   1   4      190.69      528.63    117.70 o 
   8   1   4     4940.75     4014.91    189.19 o 
   9   1   4    50966.45    47913.34    688.53 o 
  10   1   4    36843.77    38529.13    629.08 o 
  11   1   4    25121.65    28786.73    525.37 o 
  12   1   4     1043.71     1206.12    186.88 o 
  13   1   4      103.95       72.42    134.33 o 
  14   1   4     7007.53     8177.52    359.23 o 
  15   1   4    17912.13    17301.34    542.26 o 
  16   1   4     2142.20     2460.14    266.82 o 
  17   1   4     1545.32     1786.89    280.48 o 
  18   1   4    16683.77    16065.20    618.84 o 
  19   1   4     1571.24     2240.39    378.98 o 
  20   1   4     1949.31     2154.43    416.18 o 
  21   1   4      127.09      348.66    366.88 o 
  22   1   4        4.08      302.62    355.60 o 
  23   1   4     1263.74      598.28    428.89 o 
   1   2   4     4359.00     3655.74    136.35 o 
   2   2   4    17319.65    11359.00    235.49 o 
   3   2   4    16290.92    18009.85    332.15 o 
   4   2   4    15438.06    16243.26    275.36 o 
   5   2   4      634.63       23.82     71.72 o 
   6   2   4      855.37     1781.75    171.67 o 
   8   2   4      522.62     1000.23    116.80 o 
   9   2   4     1403.67     1689.59    167.11 o 
  10   2   4    82501.65    77568.62    993.48 o 
  11   2   4       45.96      644.89    135.12 o 
  12   2   4      670.72      631.50    154.09 o 
  13   2   4     1192.16     1146.76    187.08 o 
  14   2   4    43279.33    42583.38    774.19 o 
  15   2   4     2961.94     2653.69    243.60 o 
  16   2   4     1863.49     1786.45    234.08 o 
  17   2   4    18633.97    19836.71    617.52 o 
  18   2   4      167.59      415.48    220.18 o 
  19   2   4      110.97      847.53    297.04 o 
  20   2   4      376.53      499.14    348.86 o 
  21   2   4     1688.59     1720.81    451.70 o 
  22   2   4      988.78      762.21    412.82 o 
  23   2   4      559.71      935.45    552.33 o 
   1   3   4    32169.67    25311.87    394.86 o 
   2   3   4    63776.86    65428.27    735.77 o 
   3   3   4    63144.27    70628.09    760.11 o 
   4   3   4   136185.94   134770.56   1320.38 o 
   5   3   4      446.02      332.28     76.37 o 
   6   3   4    51937.40    48828.77    600.64 o 
   7   3   4      121.38      641.75     94.42 o 
   8   3   4    59582.64    62691.95    818.23 o 
   9   3   4    14983.81    18658.58    391.49 o 
  10   3   4    13913.70    14476.09    358.47 o 
  11   3   4   122592.52   118692.24   1487.09 o 
  12   3   4     7468.31     7169.20    322.15 o 
  13   3   4   106562.85   106834.98   1419.14 o 
  14   3   4    19754.91    19974.31    534.03 o 
  15   3   4     1138.04      844.28    185.85 o 
  16   3   4     5931.68     5779.27    397.29 o 
  17   3   4     2437.78     2586.59    289.66 o 
  18   3   4     5810.63     5334.38    444.93 o 
  19   3   4     1703.48     2545.14    428.93 o 
  20   3   4      786.54      512.34    315.38 o 
  21   3   4     1880.26     1804.55    468.21 o 
  22   3   4        3.33      133.51    400.83 o 
  23   3   4       70.24      -28.14    371.62 o 
   0   4   4     1164.77      673.28    175.16 o 
   1   4   4     5647.69     5624.57    176.30 o 
   2   4   4    70562.99    76194.52    846.71 o 
   3   4   4   109122.72   100273.53   1063.74 o 
   4   4   4    95895.54   100437.12   1082.18 o 
   5   4   4    27033.76    28134.71    431.05 o 
   6   4   4    11124.78     9818.32    252.17 o 
   8   4   4     5553.18     7205.67    222.94 o 
   9   4   4    81503.29    85265.66   1029.93 o 
  10   4   4    55457.80    55436.15    844.69 o 
  11   4   4    25195.55    26361.23    554.42 o 
  12   4   4    15169.54    15256.70    445.95 o 
  13   4   4    14634.20    14450.40    451.94 o 
  14   4   4    28976.13    26927.37    610.69 o 
  15   4   4      317.56      302.13    162.76 o 
  16   4   4    13464.91    13268.31    511.64 o 
  17   4   4     1633.00     1444.29    268.63 o 
  18   4   4     1891.24     1703.60    301.41 o 
  19   4   4     9929.21     9254.54    675.05 o 
  20   4   4      105.99     -274.32    274.32 o 
  21   4   4      163.71      -38.32    334.92 o 
  22   4   4     1281.78     1234.37    463.99 o 
  23   4   4     2600.18     3245.03    608.88 o 
   2   5   4     3419.90     4054.87    222.38 o 
   3   5   4   138001.55   139358.98   1421.96 o 
   4   5   4   104579.23   101271.33   1094.31 o 
   5   5   4    13638.12    15756.78    320.14 o 
   6   5   4     3636.82     6670.40    283.27 o 
   7   5   4     4647.28     5803.65    222.88 o 
   8   5   4      309.51      794.09    129.25 o 
   9   5   4    36668.90    39971.24    704.53 o 
  10   5   4    22189.91    21849.22    554.75 o 
  11   5   4   213459.16   207207.08   2357.30 o 
  12   5   4       33.01      481.05    152.52 o 
  13   5   4    84495.94    87977.83   1245.97 o 
  14   5   4     2619.44     3469.94    332.37 o 
  15   5   4      263.14      576.20    191.95 o 
  16   5   4     2794.23     2771.92    395.50 o 
  17   5   4      160.01      393.42    213.21 o 
  18   5   4      182.17      390.35    238.87 o 
  19   5   4      758.83      814.55    354.40 o 
  20   5   4      475.26      231.56    356.64 o 
  21   5   4      960.34     1207.98    595.59 o 
  22   5   4       42.54      463.95    418.31 o 
  23   5   4      413.88      669.58    444.59 o 
   0   6   4     6250.80     8006.16    308.50 o 
   1   6   4      105.03      101.16     71.72 o 
   2   6   4    33677.74    30223.51    474.74 o 
   3   6   4    64242.71    67970.02    808.55 o 
   5   6   4    47702.57    50370.79    688.72 o 
   6   6   4    21910.62    21627.04    390.20 o 
   7   6   4    41229.61    43191.25    609.78 o 
   9   6   4       66.37      501.19    128.74 o 
  10   6   4    11600.90    11880.87    378.96 o 
  11   6   4    10828.66    11473.90    386.19 o 
  12   6   4     3834.04     3783.86    268.22 o 
  13   6   4      206.14      649.84    169.62 o 
  14   6   4    22344.25    21634.63    703.59 o 
  15   6   4     1083.43     1460.47    244.49 o 
  16   6   4     2806.96     3049.47    318.04 o 
  17   6   4     4279.77     5517.87    402.57 o 
  18   6   4      794.98      818.81    267.05 o 
  19   6   4      607.37     -190.91    347.51 o 
  20   6   4      487.76     1168.69    439.35 o 
  21   6   4       32.33      730.10    411.20 o 
  22   6   4     2173.91     2533.60    508.51 o 
  23   6   4       86.56      909.18    493.08 o 
   2   7   4     8933.31    12909.37    307.81 o 
   3   7   4    17685.68    21228.88    425.04 o 
   4   7   4    11167.81     9985.71    264.00 o 
   6   7   4    20769.13    21488.51    412.15 o 
   7   7   4     1734.08     3304.12    208.60 o 
   8   7   4    10746.98    13176.05    356.00 o 
   9   7   4    50494.37    50341.17    760.43 o 
  10   7   4    23983.20    23406.70    525.47 o 
  11   7   4     1050.75     1567.11    212.09 o 
  12   7   4      154.73      398.30    155.12 o 
  13   7   4      284.66      232.90    166.22 o 
  14   7   4     1231.68     1016.66    221.71 o 
  15   7   4    11574.04    11904.76    574.81 o 
  16   7   4     5802.07     5088.45    385.54 o 
  17   7   4      390.46      560.52    245.46 o 
  18   7   4    11825.44    11446.85    990.97 o 
  19   7   4     1611.96     1060.64    404.54 o 
  20   7   4     1085.45     1414.42    467.59 o 
  21   7   4      395.90      643.34    386.87 o 
  22   7   4        5.58      -92.19    365.18 o 
   0   8   4    87738.71   102998.91   1568.89 o 
   1   8   4      163.06      361.03     86.58 o 
   2   8   4    24366.95    21161.98    404.10 o 
   3   8   4       11.18      352.62     96.41 o 
   5   8   4     1997.23     3148.36    190.56 o 
   6   8   4     2321.08     2234.39    169.14 o 
   7   8   4    43672.30    45071.77    643.71 o 
   8   8   4     1367.23     1247.49    149.62 o 
   9   8   4    90856.43    88253.09   1214.58 o 
  10   8   4    66815.92    66876.23   1012.41 o 
  11   8   4     7965.80     7379.67    363.25 o 
  12   8   4     1349.51     1467.11    229.14 o 
  13   8   4      260.21      512.53    174.96 o 
  14   8   4    12948.37    14049.72    560.29 o 
  15   8   4    11153.87    11558.24    534.57 o 
  16   8   4     4687.01     4760.78    421.47 o 
  17   8   4    44863.91    46480.59   1131.68 o 
  18   8   4      466.39     1573.16    354.96 o 
  19   8   4    19732.74    19675.12    973.43 o 
  20   8   4      285.79      381.74    386.27 o 
  21   8   4      229.25       61.60    381.67 o 
  22   8   4       37.67     -340.53    447.41 o 
   1   9   4    15926.85    15388.46    386.34 o 
   2   9   4    32501.50    32203.39    595.20 o 
   3   9   4     9374.18    11745.79    314.81 o 
   4   9   4       13.89      469.54    101.97 o 
   5   9   4     2765.96     2308.56    159.15 o 
   6   9   4   102567.30   103069.07   1232.15 o 
   7   9   4     2751.24     2999.23    235.34 o 
   8   9   4     9454.64     9855.61    364.63 o 
   9   9   4    60633.06    59227.28    934.09 o 
  10   9   4     1598.17     1397.10    189.74 o 
  11   9   4    13530.13    13321.17    571.71 o 
  12   9   4     2933.80     2408.25    333.27 o 
  13   9   4     6310.58     6200.11    535.04 o 
  14   9   4    17241.24    16738.76    668.69 o 
  15   9   4     3914.38     3011.89    355.04 o 
  16   9   4    10246.14    10002.38    773.20 o 
  17   9   4     3202.03     2946.76    497.49 o 
  18   9   4    42581.88    40129.24   1201.20 o 
  19   9   4      800.60      815.00    348.40 o 
  20   9   4     1003.23      852.10    397.44 o 
  21   9   4     1900.41     2193.96    519.52 o 
  22   9   4      209.80      260.37    445.77 o 
   0  10   4     1820.49     2181.34    224.94 o 
   1  10   4     1644.71     1987.70    147.95 o 
   2  10   4     1642.35     1851.82    153.33 o 
   3  10   4     3455.55     4005.29    203.74 o 
   4  10   4     7337.71     6903.82    255.26 o 
   5  10   4    20966.80    21198.37    459.90 o 
   6  10   4     9204.75     9747.69    325.70 o 
   7  10   4     1505.10     1551.55    189.53 o 
   8  10   4        7.89      129.02    136.85 o 
   9  10   4     8047.20     8858.12    368.54 o 
  10  10   4    44355.33    46367.21    821.84 o 
  11  10   4       92.48      346.92    154.66 o 
  12  10   4       14.72      -33.48    197.86 o 
  13  10   4     1868.20     1357.90    265.13 o 
  14  10   4    14886.51    14248.66    642.23 o 
  15  10   4     1306.60     1384.22    310.81 o 
  16  10   4        3.50      375.48    274.71 o 
  17  10   4    18235.03    18090.15    777.04 o 
  18  10   4       30.99      304.81    292.53 o 
  19  10   4     5042.64     4758.45    527.64 o 
  20  10   4      278.87      391.61    354.90 o 
  21  10   4      143.72      237.68    416.69 o 
   1  11   4     1806.60     1331.62    139.55 o 
   2  11   4     2405.75     2932.22    185.89 o 
   3  11   4    45433.72    47738.83    720.24 o 
   4  11   4    18924.67    20695.46    469.30 o 
   5  11   4     7880.51     9190.55    386.48 o 
   6  11   4      284.95      782.88    155.92 o 
   7  11   4       13.84       -2.48    137.35 o 
   8  11   4     1466.30     1520.68    204.33 o 
   9  11   4     4046.24     3924.81    272.60 o 
  10  11   4    13804.64    15805.88    491.79 o 
  11  11   4    81708.23    82592.91   1398.95 o 
  12  11   4       82.27      638.21    239.13 o 
  13  11   4    48691.11    50199.23   1327.04 o 
  14  11   4     1476.15     1781.19    314.16 o 
  15  11   4      121.48      231.27    261.67 o 
  16  11   4       13.23      636.94    272.48 o 
  17  11   4      707.42      683.13    287.96 o 
  18  11   4      439.08      374.46    297.53 o 
  19  11   4      438.05      637.60    373.75 o 
  20  11   4     2358.84     2361.18    477.23 o 
  21  11   4       10.42      280.51    398.64 o 
   0  12   4    37399.01    38253.23    904.01 o 
   1  12   4     1978.44     2129.38    164.39 o 
   2  12   4    66075.33    64596.13    932.65 o 
   3  12   4    70431.16    63759.47   1030.93 o 
   4  12   4    10264.98    11955.19    380.55 o 
   5  12   4    37276.68    40214.66    692.10 o 
   6  12   4     8797.94     8409.90    367.81 o 
   7  12   4      524.97      283.56    154.42 o 
   8  12   4      119.05      214.74    155.88 o 
   9  12   4    37523.03    37765.95    847.31 o 
  10  12   4     2182.93     1775.26    243.40 o 
  11  12   4    26372.54    27515.29   1113.31 o 
  12  12   4     5757.34     5180.78    495.00 o 
  13  12   4     3677.58     3529.61    372.68 o 
  14  12   4    21807.13    22074.46    809.17 o 
  15  12   4     1990.30     2573.41    355.35 o 
  16  12   4       15.31      126.99    250.52 o 
  17  12   4      888.44      854.24    306.81 o 
  18  12   4      253.88      152.29    317.60 o 
  19  12   4     2566.42     2504.58    581.10 o 
  20  12   4       98.52      261.55    398.85 o 
   1  13   4    26191.70    25873.30    617.34 o 
   2  13   4      593.58      945.63    165.78 o 
   3  13   4    75590.12    76227.09   1028.52 o 
   4  13   4    37999.44    36969.73    753.26 o 
   5  13   4     1874.26     1985.84    209.11 o 
   6  13   4      674.91      973.94    179.12 o 
   7  13   4     4412.61     4208.54    411.99 o 
   8  13   4      397.03      582.32    191.62 o 
   9  13   4    20656.27    21517.06    668.99 o 
  10  13   4    16034.30    16606.81    668.77 o 
  11  13   4   100190.99   101467.09   1784.56 o 
  12  13   4        0.31      803.47    256.51 o 
  13  13   4    53637.99    54617.81   1174.59 o 
  14  13   4      312.13      119.55    282.53 o 
  15  13   4       71.49      282.13    249.43 o 
  16  13   4     2282.03     1559.50    342.07 o 
  17  13   4        0.11     -260.85    260.85 o 
  18  13   4     1008.34      675.42    352.45 o 
  19  13   4      402.55      281.27    389.90 o 
  20  13   4     1048.27     1175.01    465.67 o 
   0  14   4    15032.79    16694.23    774.35 o 
   1  14   4      624.10      493.54    141.25 o 
   2  14   4     7416.25     7695.70    339.34 o 
   3  14   4    20623.40    19887.65    527.84 o 
   4  14   4    20119.61    19312.33    503.27 o 
   5  14   4       78.15      -10.75    144.25 o 
   6  14   4     1635.18     1475.04    222.97 o 
   7  14   4     1565.35     1906.77    250.57 o 
   8  14   4      706.36     1487.82    242.65 o 
   9  14   4     3436.00     4045.32    375.63 o 
  10  14   4    31651.37    32332.49    922.85 o 
  11  14   4     2469.28     2607.44    329.00 o 
  12  14   4     6372.55     6797.27    458.76 o 
  13  14   4      785.08      352.20    254.07 o 
  14  14   4     9367.34     8665.78    541.51 o 
  15  14   4     2209.48     1677.10    337.90 o 
  16  14   4     2014.17     1511.01    341.90 o 
  17  14   4     4036.31     3964.62    581.80 o 
  18  14   4        0.45       10.20    310.82 o 
  19  14   4      297.29      -16.66    368.60 o 
   1  15   4     1198.30      934.92    182.44 o 
   2  15   4    23929.01    22527.25    541.45 o 
   3  15   4      445.80      672.31    154.17 o 
   4  15   4    14431.50    15944.58    511.21 o 
   5  15   4     6377.00     6966.12    374.96 o 
   6  15   4    29105.65    30530.20    708.30 o 
   7  15   4      769.19      749.93    196.47 o 
   8  15   4    10840.40    11814.43    511.32 o 
   9  15   4    11601.35    11635.16    561.99 o 
  10  15   4     2092.15     1728.80    295.67 o 
  11  15   4      400.77      410.89    251.87 o 
  12  15   4     3486.75     3456.85    382.52 o 
  13  15   4     1042.35      821.60    279.92 o 
  14  15   4    10946.23    11431.34    636.55 o 
  15  15   4     6007.82     5507.77    489.08 o 
  16  15   4       18.84      -93.45    277.09 o 
  17  15   4      139.00       55.12    329.27 o 
  18  15   4    11046.75    10181.14    716.60 o 
  19  15   4      473.50      143.97    398.25 o 
   0  16   4     2027.77     2767.72    411.42 o 
   1  16   4     1232.71     1468.66    231.74 o 
   2  16   4        5.17        7.15    161.45 o 
   3  16   4     2329.20     3204.49    310.59 o 
   4  16   4        4.19     -147.04    181.76 o 
   5  16   4     2221.93     1650.29    235.61 o 
   6  16   4     1762.02     1097.99    221.60 o 
   7  16   4     8758.54     9518.85    454.51 o 
   8  16   4       50.29      -25.38    214.69 o 
   9  16   4    21546.41    19813.30    718.95 o 
  10  16   4    26676.62    27829.05    852.44 o 
  11  16   4     2640.16     2476.61    348.42 o 
  12  16   4       86.14      -93.98    238.40 o 
  13  16   4       85.37      -42.16    259.77 o 
  14  16   4    12499.17    12706.54    671.22 o 
  15  16   4     6384.17     6383.92    533.42 o 
  16  16   4      184.32      219.48    311.40 o 
  17  16   4    22874.31    25970.26   1053.61 o 
  18  16   4       31.39      168.58    375.40 o 
   1  17   4     6071.11     5844.13    379.93 o 
   2  17   4      813.96      710.85    226.06 o 
   3  17   4     4382.33     4920.88    370.90 o 
   4  17   4     3290.27     3457.82    342.48 o 
   5  17   4     1109.37     1860.48    269.43 o 
   6  17   4    19389.54    18851.76    607.73 o 
   7  17   4      311.46      516.57    213.35 o 
   8  17   4       95.29      -42.12    225.06 o 
   9  17   4    14256.79    14070.52    649.22 o 
  10  17   4     4763.07     4725.36    461.42 o 
  11  17   4    10779.46    11246.87    617.85 o 
  12  17   4       92.99       25.50    272.13 o 
  13  17   4     1450.90     1305.59    326.75 o 
  14  17   4     1503.71     1543.65    359.71 o 
  15  17   4     4796.84     4797.42    494.39 o 
  16  17   4      717.66      804.23    365.70 o 
  17  17   4     1737.90     1226.96    416.93 o 
   0  18   4    23463.96    25127.95   1155.69 o 
   1  18   4      644.44      485.39    216.57 o 
   2  18   4     6937.61     5719.54    388.33 o 
   3  18   4        4.38      264.70    227.81 o 
   4  18   4      628.02     1011.19    266.58 o 
   5  18   4     2149.55     2913.67    350.44 o 
   6  18   4     1864.32     1386.72    286.55 o 
   7  18   4      757.21     1093.55    278.80 o 
   8  18   4      526.08      390.26    270.20 o 
   9  18   4     1200.36     1161.18    300.54 o 
  10  18   4     2936.06     1988.86    348.41 o 
  11  18   4       32.96      -27.32    264.37 o 
  12  18   4     7481.94     7679.19    566.45 o 
  13  18   4        2.32       84.46    304.84 o 
  14  18   4    12021.58    11484.18    689.66 o 
  15  18   4      139.14       33.33    325.58 o 
  16  18   4     2249.05     2781.67    458.66 o 
   1  19   4      717.15      586.49    242.54 o 
   2  19   4     2523.88     2632.27    323.16 o 
   3  19   4     8800.41     9984.10    591.50 o 
   4  19   4     2563.79     2304.44    340.37 o 
   5  19   4      833.01      368.50    272.48 o 
   6  19   4       10.37      127.50    281.44 o 
   7  19   4      474.15      280.29    284.52 o 
   8  19   4     2937.51     2506.12    418.90 o 
   9  19   4     1839.48     1642.61    345.36 o 
  10  19   4     4723.09     4939.71    469.94 o 
  11  19   4    13270.00    12970.79    775.85 o 
  12  19   4      149.57      816.02    335.72 o 
  13  19   4    14476.34    14567.62    788.52 o 
  14  19   4      141.10      349.24    333.58 o 
  15  19   4        7.60      610.84    372.80 o 
   0  20   4      470.40      963.64    403.86 o 
   1  20   4       92.11      -93.70    246.04 o 
   2  20   4    10592.04    10997.11    577.80 o 
   3  20   4    16639.99    15940.22    681.12 o 
   4  20   4    13686.59    16052.42    955.81 o 
   5  20   4    18172.34    18027.41    818.68 o 
   6  20   4     1004.56      715.35    319.60 o 
   7  20   4    10380.07    10362.55    702.29 o 
   8  20   4       12.29      -43.40    309.05 o 
   9  20   4    11834.24    11929.29    942.69 o 
  10  20   4     8662.91     8963.21    710.81 o 
  11  20   4     3774.79     4808.07    489.53 o 
  12  20   4     2231.41     1853.71    416.64 o 
  13  20   4      624.47      589.90    356.66 o 
  14  20   4     3968.50     2778.19    570.03 o 
   1  21   4     8040.40     8910.38    730.48 o 
   2  21   4    14650.87    17226.14    724.39 o 
   3  21   4    14558.48    14800.50    682.70 o 
   4  21   4    31382.13    30970.32   1242.72 o 
   5  21   4      221.75      551.95    328.26 o 
   6  21   4       23.27      135.58    325.56 o 
   7  21   4       17.45       66.69    314.72 o 
   8  21   4     4570.59     4613.61    756.92 o 
   9  21   4     4751.42     4113.39    546.45 o 
  10  21   4      693.58      902.54    409.53 o 
  11  21   4    40278.21    40555.89   1379.27 o 
  12  21   4     2430.09     2678.26    467.45 o 
   0  22   4     1231.36     1344.57    527.96 o 
   1  22   4      956.23      691.82    314.96 o 
   2  22   4     2356.43     2233.58    366.63 o 
   3  22   4    11182.79    11184.32    744.65 o 
   4  22   4     8932.49     9726.93    695.82 o 
   5  22   4     2857.92     2279.36    462.12 o 
   6  22   4     3021.38     2901.87    582.63 o 
   7  22   4      255.21      405.91    422.76 o 
   8  22   4      530.65     1080.20    408.97 o 
   9  22   4     4534.23     4819.85    629.63 o 
  10  22   4     5510.24     5351.03    632.79 o 
  11  22   4     1968.43     1872.19    501.89 o 
   1  23   4      112.93      206.86    314.41 o 
   2  23   4      830.43     1233.30    352.92 o 
   3  23   4      592.44      333.88    326.98 o 
   4  23   4     1110.84     1313.66    377.47 o 
   5  23   4      417.40      650.31    370.31 o 
   6  23   4     1830.56     1978.80    455.56 o 
   7  23   4        9.45     -165.25    397.51 o 
   8  23   4     1469.10     1897.27    520.35 o 
   0  24   4      724.74     1980.24    543.11 o 
   1  24   4      565.04      610.74    365.95 o 
   2  24   4      730.15      675.44    392.37 o 
   3  24   4       42.59      248.97    368.81 o 
   4  24   4      828.98     1388.46    416.12 o 
   5  24   4      886.21     1619.45    417.23 o 
   1   0   5    20887.24    25931.50    955.33 o 
   2   0   5   119546.42   114619.33   1672.37 o 
   3   0   5    20741.10    16843.75    533.96 o 
   4   0   5      564.48      525.36    154.99 o 
   5   0   5     8892.32     8480.87    415.87 o 
   6   0   5       43.30      304.66    135.25 o 
   7   0   5     6278.86     6290.18    314.20 o 
   8   0   5    22555.22    20000.99    571.26 o 
   9   0   5    52186.50    53095.41   1067.53 o 
  10   0   5   139245.06   137703.33   2229.69 o 
  11   0   5      432.63      405.46    200.37 o 
  12   0   5    70486.91    72120.11   1412.72 o 
  13   0   5      438.27      217.22    215.57 o 
  14   0   5    12507.80    11162.95    696.73 o 
  15   0   5     8145.32     8028.18    695.94 o 
  16   0   5     2289.03     1425.16    418.58 o 
  17   0   5     6191.81     7612.66    927.41 o 
  18   0   5      111.35      -27.77    359.17 o 
  19   0   5     6571.37     5941.47    700.34 o 
  20   0   5     1248.91     1025.23    527.16 o 
  21   0   5     3414.61     3065.86    972.73 o 
  22   0   5     1459.56     2810.07   2021.08 o 
  23   0   5     1813.55     2322.41   1519.33 o 
   0   1   5     4891.06     4062.54    283.97 o 
   1   1   5    24559.26    21263.91    376.39 o 
   2   1   5    33565.66    34634.13    520.42 o 
   3   1   5      425.58      991.35    209.91 o 
   4   1   5      602.37      284.96     98.03 o 
   5   1   5       43.25      347.51    109.47 o 
   6   1   5    17503.72    15180.64    387.53 o 
   7   1   5     1406.09     2568.42    168.03 o 
   8   1   5    47598.94    45748.74    665.02 o 
   9   1   5    91198.66    91685.71   1126.65 o 
  10   1   5    28666.24    31715.96    558.60 o 
  11   1   5   111978.12   103325.03   1276.44 o 
  12   1   5      407.35     1066.25    161.63 o 
  13   1   5     1881.23     1937.02    207.12 o 
  14   1   5     2248.49     2689.04    250.05 o 
  15   1   5     7452.62     7954.12    481.80 o 
  16   1   5    13749.41    13661.74    788.04 o 
  17   1   5      126.88       -7.81    222.84 o 
  18   1   5     1520.15     1588.12    323.65 o 
  19   1   5     1082.02      771.35    333.06 o 
  20   1   5      215.18     -127.09    320.73 o 
  21   1   5     1569.92     2452.09    522.77 o 
  22   1   5      181.91     -111.92    413.15 o 
  23   1   5     6093.08     4897.84    678.02 o 
   1   2   5      830.21     3189.70    139.25 o 
   2   2   5    14007.71    11879.40    261.35 o 
   3   2   5     3086.03     1923.03    139.72 o 
   4   2   5     3523.64     3783.50    184.37 o 
   5   2   5    32847.86    29689.25    457.98 o 
   6   2   5     1143.26     1870.64    134.98 o 
   7   2   5    22768.21    26397.43    453.51 o 
   9   2   5    60754.95    61082.56    836.04 o 
  10   2   5     6457.83     6623.15    266.39 o 
  11   2   5     7904.71     7435.39    293.53 o 
  12   2   5     1726.27     2372.24    220.14 o 
  13   2   5     2120.90     2340.05    239.35 o 
  14   2   5     1530.05     1073.93    191.19 o 
  15   2   5      144.06       98.68    197.14 o 
  16   2   5     2430.51     2743.23    333.30 o 
  17   2   5     6920.14     6632.69    477.36 o 
  18   2   5      304.03     1215.43    404.60 o 
  19   2   5    10061.90     9489.96    681.06 o 
  20   2   5       19.71      -95.34    325.20 o 
  21   2   5        1.84      -80.57    381.15 o 
  22   2   5     2925.79     3734.59    694.23 o 
  23   2   5       45.44     -401.84    425.82 o 
   0   3   5     2892.33     2793.50    199.97 o 
   1   3   5    17687.68    21123.82    383.16 o 
   2   3   5     1982.73     2691.38    142.64 o 
   3   3   5    12452.75    10486.46    215.29 o 
   4   3   5     2555.39     3210.57    145.84 o 
   5   3   5    22008.83    23523.12    376.90 o 
   6   3   5    11178.87    10990.78    268.15 o 
   7   3   5      381.09      375.62     95.75 o 
   8   3   5     4848.35     4482.31    197.16 o 
   9   3   5     6313.14     6978.03    263.47 o 
  10   3   5    12912.81    12661.22    385.69 o 
  11   3   5    24468.28    25314.32    552.43 o 
  12   3   5     2558.74     2731.79    230.42 o 
  13   3   5      246.41      520.16    159.14 o 
  14   3   5      604.88      853.58    187.22 o 
  15   3   5      296.93      270.77    204.26 o 
  16   3   5        4.51     -205.50    205.50 o 
  17   3   5     7994.91     8426.45    688.15 o 
  18   3   5    25121.60    25551.42   1015.45 o 
  19   3   5        2.46      522.21    328.62 o 
  20   3   5     3628.79     3306.90    560.83 o 
  21   3   5     4133.70     5378.39    826.01 o 
  22   3   5     5584.94     7805.46    810.69 o 
  23   3   5     1477.04      632.59    507.08 o 
   1   4   5     6297.54     4746.01    185.33 o 
   2   4   5    34099.74    33209.13    474.54 o 
   3   4   5    24524.28    25113.52    378.76 o 
   4   4   5    16633.38    18514.58    356.33 o 
   5   4   5    97260.37    93443.02   1057.88 o 
   6   4   5      521.68      845.23    110.51 o 
   7   4   5   115183.60   107455.81   1153.61 o 
   8   4   5     1547.42     1772.79    170.04 o 
   9   4   5    22537.67    20986.06    419.73 o 
  10   4   5    74479.77    72799.87   1037.09 o 
  11   4   5    19015.83    19618.41    491.15 o 
  12   4   5   106833.18   104381.55   1399.03 o 
  13   4   5      108.08      337.14    150.94 o 
  14   4   5     2229.41     1985.81    228.00 o 
  15   4   5      248.18      455.58    208.88 o 
  16   4   5     1590.80     1782.82    330.67 o 
  17   4   5    13720.88    15118.53    799.93 o 
  18   4   5     1139.15      860.13    351.98 o 
  19   4   5    28289.40    28062.40   1102.41 o 
  20   4   5     3111.37     5077.28    566.19 o 
  21   4   5     4388.11     3699.11    532.03 o 
  22   4   5     4774.06     3698.48    611.47 o 
  23   4   5      387.61      482.50    554.68 o 
   0   5   5    16125.34    17523.45    498.34 o 
   1   5   5   103330.95   109611.98   1222.86 o 
   3   5   5     1695.17     1372.99    119.77 o 
   4   5   5    96612.48   101067.44   1117.70 o 
   6   5   5    95203.13    90944.84   1055.30 o 
   7   5   5     8245.74     8844.49    266.58 o 
   8   5   5     7075.13     7305.24    272.65 o 
   9   5   5     9094.93     9411.92    365.18 o 
  10   5   5    48683.01    51754.32    833.07 o 
  11   5   5    61035.44    56827.23   1045.92 o 
  12   5   5     1921.09     1715.29    282.60 o 
  13   5   5      617.95      881.84    185.18 o 
  15   5   5     2835.88     2906.74    339.13 o 
  16   5   5       35.66      273.22    236.96 o 
  17   5   5      405.66      157.79    301.38 o 
  18   5   5    31680.13    31560.96   1148.35 o 
  19   5   5       76.16      315.98    324.81 o 
  20   5   5     5610.64     5309.02    569.42 o 
  21   5   5      188.72      499.37    380.97 o 
  22   5   5     4982.64     5119.31    706.45 o 
   1   6   5     6926.95     4821.21    197.23 o 
   2   6   5    35735.89    33702.76    507.22 o 
   3   6   5    14174.13    18132.41    410.55 o 
   4   6   5    12018.83    12830.14    358.85 o 
   5   6   5     7543.06     7414.49    247.11 o 
   7   6   5    57841.27    54717.39    743.20 o 
   8   6   5     4391.27     5068.29    242.81 o 
   9   6   5     5156.41     5089.73    267.93 o 
  10   6   5     7346.09    10118.60    366.38 o 
  11   6   5     4872.83     5114.90    290.84 o 
  12   6   5    12462.58    11575.30    588.17 o 
  13   6   5     8032.99     7582.45    422.91 o 
  14   6   5     4387.42     4450.23    324.32 o 
  15   6   5     6848.85     6931.48    476.20 o 
  16   6   5      158.07      767.73    283.78 o 
  17   6   5    18012.89    16989.73    799.85 o 
  18   6   5       53.83      597.26    334.49 o 
  19   6   5    25056.60    27178.75   1112.17 o 
  20   6   5      641.12     1087.00    443.29 o 
  21   6   5      652.07       96.42    436.51 o 
  22   6   5     5011.24     4520.37    719.76 o 
   0   7   5     7844.30    10284.02    381.09 o 
   1   7   5     2133.34     2251.49    168.03 o 
   2   7   5    62315.28    56944.79    743.01 o 
   4   7   5    14652.29    15316.47    376.76 o 
   5   7   5     8377.32    11821.85    396.30 o 
   6   7   5    59578.53    60648.18    801.56 o 
   7   7   5     1379.83      929.69    123.27 o 
   8   7   5    26372.38    27522.50    531.67 o 
   9   7   5    57728.05    56390.73    842.04 o 
  10   7   5     4864.13     5121.45    308.09 o 
  11   7   5    66989.12    65225.95   1073.91 o 
  12   7   5     1159.85     1253.33    207.94 o 
  13   7   5     4354.90     4437.74    318.92 o 
  14   7   5     3568.65     3773.16    352.03 o 
  15   7   5     6028.18     6115.85    709.30 o 
  16   7   5    16920.50    16900.76   1200.76 o 
  17   7   5        9.59       85.48    267.04 o 
  18   7   5      111.59      853.06    345.14 o 
  19   7   5      367.95     -161.22    362.27 o 
  20   7   5       17.84     -361.39    361.39 o 
  21   7   5     1394.01      579.61    445.80 o 
  22   7   5     2001.47     2006.66    502.55 o 
   1   8   5     4359.03     6876.44    247.78 o 
   2   8   5   181678.41   188336.45   1929.73 o 
   3   8   5     3087.11     2733.53    181.24 o 
   4   8   5     1808.44     2071.23    154.12 o 
   5   8   5      235.70      476.53    113.13 o 
   6   8   5       71.68      157.24    127.37 o 
   7   8   5    14077.06    14319.80    456.57 o 
   8   8   5     8220.83     8895.17    373.54 o 
   9   8   5    67279.45    67050.94   1021.81 o 
  10   8   5    61161.20    60421.73    966.21 o 
  11   8   5       93.92      470.00    165.58 o 
  12   8   5    14922.85    15715.00    528.37 o 
  13   8   5     1848.76     1563.70    234.18 o 
  14   8   5     7497.14     7771.87    456.29 o 
  15   8   5       18.11      185.35    228.64 o 
  16   8   5     3337.60     3227.36    411.92 o 
  17   8   5     5308.24     4311.92    521.75 o 
  18   8   5       20.03        2.19    332.64 o 
  19   8   5       68.07       83.44    400.64 o 
  20   8   5     2646.20     3318.96    585.85 o 
  21   8   5     5555.56     5812.46    709.65 o 
  22   8   5     7193.83     8534.10    803.01 o 
   0   9   5      270.41     1115.58    189.90 o 
   1   9   5   191967.19   191813.22   1979.11 o 
   2   9   5    45459.77    53862.69    789.98 o 
   3   9   5       38.38      452.87    171.32 o 
   4   9   5    20986.83    18114.60    393.85 o 
   5   9   5    21889.48    21518.13    582.52 o 
   6   9   5    13565.75    13494.71    398.38 o 
   7   9   5     4343.22     4013.93    337.47 o 
   8   9   5    27645.74    26934.63    589.68 o 
   9   9   5    29745.97    29857.73    636.20 o 
  10   9   5    20226.78    21090.79    551.18 o 
  11   9   5     2028.70     1743.95    285.77 o 
  12   9   5        8.81      117.43    173.22 o 
  13   9   5    23938.94    24797.78    678.49 o 
  14   9   5      166.17      420.93    218.07 o 
  15   9   5      111.66      210.88    255.76 o 
  16   9   5     4791.57     4510.06    597.66 o 
  17   9   5     4735.03     3204.96    573.45 o 
  18   9   5      367.08     -327.91    327.91 o 
  19   9   5      515.86      361.73    374.11 o 
  20   9   5     1117.22      633.15    479.82 o 
  21   9   5       60.73      168.17    419.23 o 
   1  10   5       36.17       74.69     98.60 o 
   2  10   5    69839.77    71435.87    925.18 o 
   3  10   5     2097.53     2280.27    180.48 o 
   4  10   5      985.15      954.56    133.50 o 
   5  10   5    16164.51    14296.27    395.23 o 
   6  10   5       67.20      460.20    142.14 o 
   7  10   5     1604.95     2102.43    223.27 o 
   8  10   5      650.78     1200.71    185.67 o 
   9  10   5    36811.05    38863.14    890.67 o 
  10  10   5      509.99      342.34    161.06 o 
  11  10   5     1387.25     1083.74    245.53 o 
  12  10   5     9966.10    10773.00    467.81 o 
  13  10   5     1282.71     1195.07    270.34 o 
  14  10   5       56.66      161.86    220.91 o 
  15  10   5      339.34      121.42    261.72 o 
  16  10   5     1662.47     1969.76    424.07 o 
  17  10   5     6110.61     6370.18    619.22 o 
  18  10   5      131.43     1007.71    400.44 o 
  19  10   5     2195.20     3007.18    524.34 o 
  20  10   5      798.71     1277.25    466.00 o 
  21  10   5      509.55      535.22    407.39 o 
   0  11   5     1031.11      622.70    176.74 o 
   1  11   5    10594.89     9736.64    305.85 o 
   2  11   5     5216.41     6283.76    363.02 o 
   3  11   5     3892.10     4565.26    267.11 o 
   4  11   5    23185.16    24938.10    547.16 o 
   5  11   5     1368.13     2298.50    199.19 o 
   6  11   5    69918.65    70138.39   1064.57 o 
   7  11   5     8689.32     7535.26    377.00 o 
   8  11   5     4495.29     5479.90    331.84 o 
   9  11   5     9351.72     9280.79    400.41 o 
  10  11   5    10408.75    10019.46    423.15 o 
  11  11   5    20975.32    23377.40    638.17 o 
  12  11   5      313.45      237.62    216.56 o 
  13  11   5      431.35      961.60    251.18 o 
  14  11   5       12.62      330.52    245.84 o 
  15  11   5      244.05     -205.66    271.25 o 
  16  11   5      268.57      247.51    337.96 o 
  17  11   5     1029.20      614.67    367.00 o 
  18  11   5     6487.57     6420.11    659.02 o 
  19  11   5        4.62      465.52    360.16 o 
  20  11   5      441.04     1647.13    444.63 o 
   1  12   5      250.92      240.08    115.42 o 
   2  12   5      175.13      484.10    141.26 o 
   3  12   5      716.05      612.26    155.37 o 
   4  12   5     7029.99     7747.64    365.15 o 
   5  12   5    19706.34    20081.80    533.74 o 
   6  12   5      365.20      653.49    176.34 o 
   7  12   5    64911.93    62776.34   1073.33 o 
   8  12   5      316.87      415.14    174.33 o 
   9  12   5       21.81      553.99    176.46 o 
  10  12   5    51812.25    53205.19   1006.79 o 
  11  12   5     5886.75     6494.35    431.34 o 
  12  12   5    82153.41    82975.90   1734.98 o 
  13  12   5     7787.75     8268.59    580.38 o 
  14  12   5     2770.31     3468.36    465.18 o 
  15  12   5     1777.27     1266.60    436.38 o 
  16  12   5      542.22      284.92    361.61 o 
  17  12   5    14624.84    13944.40    893.43 o 
  18  12   5       49.52      375.23    368.43 o 
  19  12   5    35968.50    36906.01   1374.71 o 
  20  12   5     3241.01     4310.37    592.68 o 
   0  13   5     1835.18     2228.10    308.46 o 
   1  13   5    68156.34    68375.77    964.97 o 
   2  13   5     4010.54     3406.86    255.31 o 
   3  13   5     2366.23     2540.65    274.56 o 
   4  13   5    34470.45    36334.38    681.88 o 
   5  13   5     2875.76     2610.45    242.61 o 
   6  13   5    34694.23    33556.40    826.21 o 
   7  13   5     6216.87     6797.33    435.02 o 
   8  13   5     6762.77     8020.85    465.70 o 
   9  13   5     3766.94     3780.86    337.84 o 
  10  13   5    17481.67    17779.22    803.08 o 
  11  13   5    33929.54    34887.39   1096.18 o 
  12  13   5      740.26      193.81    263.55 o 
  13  13   5     3629.82     3251.03    484.01 o 
  14  13   5        2.20       22.84    281.48 o 
  15  13   5      709.34      847.41    352.02 o 
  16  13   5      127.43      520.35    368.18 o 
  17  13   5      308.23      501.75    363.26 o 
  18  13   5    17967.96    17500.36    951.37 o 
  19  13   5      146.70       56.38    389.41 o 
   1  14   5       32.43      500.16    164.86 o 
   2  14   5     4730.63     4774.49    282.73 o 
   3  14   5     2562.63     2599.54    274.61 o 
   4  14   5      161.65      340.27    165.05 o 
   5  14   5    18217.30    19073.38    558.68 o 
   6  14   5       98.77      572.01    177.61 o 
   7  14   5     5675.90     5233.29    379.10 o 
   8  14   5      652.53      896.18    229.70 o 
   9  14   5    13954.45    14597.66    605.17 o 
  10  14   5      989.17     1200.04    286.93 o 
  11  14   5     2012.18     2332.45    342.19 o 
  12  14   5     4949.19     5376.36    463.56 o 
  13  14   5      227.72      719.77    287.84 o 
  14  14   5     3045.09     2809.83    621.50 o 
  15  14   5        1.93      563.13    309.32 o 
  16  14   5     1502.86     1041.73    373.70 o 
  17  14   5     2543.14     3257.30    499.96 o 
  18  14   5       75.57     1046.19    399.84 o 
  19  14   5     6430.47     5931.42    639.85 o 
   0  15   5      142.41      554.64    313.80 o 
   1  15   5    30454.04    31756.77    752.59 o 
   2  15   5      817.28      970.05    187.71 o 
   3  15   5      121.95      255.59    150.92 o 
   4  15   5     6554.06     6375.98    361.80 o 
   5  15   5     8360.62     8297.57    432.75 o 
   6  15   5     2718.14     2735.58    284.67 o 
   7  15   5     2186.63     2154.91    267.44 o 
   8  15   5     9851.37     8854.72    501.89 o 
   9  15   5     8637.10     8544.91    693.55 o 
  10  15   5     2065.36     1841.71    387.15 o 
  11  15   5     8225.37     8071.96    563.01 o 
  12  15   5       52.07      -93.88    258.25 o 
  13  15   5      396.34      534.64    368.41 o 
  14  15   5     1259.05      679.80    347.50 o 
  15  15   5      363.17     1077.48    355.78 o 
  16  15   5     4650.35     4329.46    586.57 o 
  17  15   5     1960.07     2356.79    476.81 o 
  18  15   5      783.02      223.29    402.95 o 
   1  16   5     2281.05     3216.57    284.25 o 
   2  16   5    32219.13    32433.90    716.43 o 
   3  16   5     2191.29     1970.74    275.04 o 
   4  16   5     5447.36     4617.89    385.49 o 
   5  16   5     1845.41     2132.95    277.19 o 
   6  16   5       38.70       96.74    190.30 o 
   7  16   5     1013.05      763.99    227.93 o 
   8  16   5     3332.12     3874.96    364.67 o 
   9  16   5    28070.44    27584.59    904.10 o 
  10  16   5    28456.05    28686.30   1033.50 o 
  11  16   5      215.96      433.46    273.91 o 
  12  16   5     9685.39    11484.16    666.03 o 
  13  16   5     3572.08     3140.12    403.32 o 
  14  16   5     4604.70     5153.66    641.06 o 
  15  16   5      132.58     -258.86    303.85 o 
  16  16   5     2688.37     2347.43    478.34 o 
  17  16   5      397.51      230.17    396.23 o 
   0  17   5     2879.06     3855.84    441.55 o 
   1  17   5    38227.33    37651.72    939.74 o 
   2  17   5    18548.79    18907.48    653.19 o 
   3  17   5      619.50      370.64    241.87 o 
   4  17   5     3023.51     2745.30    399.22 o 
   5  17   5      559.72      -65.13    217.90 o 
   6  17   5     2311.30     1898.88    291.70 o 
   7  17   5      502.56       56.42    228.25 o 
   8  17   5    14845.44    15070.64    662.21 o 
   9  17   5    28284.33    28576.51    993.03 o 
  10  17   5    18209.53    17395.92    729.35 o 
  11  17   5    26256.96    25415.93    873.66 o 
  12  17   5      239.81      293.96    291.69 o 
  13  17   5     1254.34      904.62    335.61 o 
  14  17   5     1892.17     1795.23    402.72 o 
  15  17   5     1495.22     1071.04    422.71 o 
  16  17   5     3769.95     1676.74    474.39 o 
   1  18   5     5540.82     5826.76    393.65 o 
   2  18   5    24664.66    24873.27    800.92 o 
   3  18   5     7304.71     6703.02    520.87 o 
   4  18   5      203.08     -124.26    211.32 o 
   5  18   5     1239.44      534.70    274.13 o 
   6  18   5      527.19      356.62    273.72 o 
   7  18   5     4025.42     3862.19    485.00 o 
   8  18   5     2774.12     3127.76    428.40 o 
   9  18   5     2742.89     2377.39    362.34 o 
  10  18   5     5535.95     4784.21    449.52 o 
  11  18   5      455.34      853.66    319.33 o 
  12  18   5      310.04      166.39    303.37 o 
  13  18   5      219.28      159.08    321.32 o 
  14  18   5      132.38      314.32    345.03 o 
  15  18   5      736.56     1117.82    430.80 o 
   0  19   5       51.07      -13.23    327.44 o 
   1  19   5     5858.55     5383.77    447.81 o 
   2  19   5      669.98      799.83    255.24 o 
   3  19   5     3049.99     2384.52    330.41 o 
   4  19   5     5634.43     5443.12    514.53 o 
   5  19   5     1199.53     1088.66    310.03 o 
   6  19   5    15170.36    15679.20    709.02 o 
   7  19   5     3344.33     3431.40    434.49 o 
   8  19   5       80.45      479.16    335.24 o 
   9  19   5     4653.26     4269.71    474.07 o 
  10  19   5      134.86       67.20    283.06 o 
  11  19   5    16037.33    16123.91    791.43 o 
  12  19   5        0.61      235.05    324.34 o 
  13  19   5       58.05       73.44    346.27 o 
  14  19   5        0.70      -86.52    358.17 o 
   1  20   5      360.06      350.98    274.08 o 
   2  20   5      643.13      946.11    287.03 o 
   3  20   5     6254.51     6530.12    550.23 o 
   4  20   5     2642.62     2796.96    352.84 o 
   5  20   5    18681.29    20582.64    817.17 o 
   6  20   5      211.26      -37.26    301.45 o 
   7  20   5     9490.54     8332.92    621.48 o 
   8  20   5     2601.10     1732.70    408.21 o 
   9  20   5     2809.72     2771.28    473.42 o 
  10  20   5    13734.21    13687.51    847.12 o 
  11  20   5     2146.30     1974.81    424.04 o 
  12  20   5    17434.68    17895.92    843.98 o 
  13  20   5       18.53      626.89    378.50 o 
   0  21   5      205.20      698.01    453.56 o 
   1  21   5    10054.84     8856.80    671.33 o 
   2  21   5     2169.81     2205.44    368.40 o 
   3  21   5     4000.65     4117.45    476.50 o 
   4  21   5     7414.48     8169.68    661.19 o 
   5  21   5     2442.54     1399.36    378.47 o 
   6  21   5     4842.79     4175.94    504.93 o 
   7  21   5       69.61     -146.95    312.61 o 
   8  21   5     3957.30     3897.01    528.61 o 
   9  21   5       39.44      469.88    413.79 o 
  10  21   5     8192.99     7037.55    691.63 o 
  11  21   5     4328.60     3849.33    565.91 o 
   1  22   5       92.26      -21.58    297.45 o 
   2  22   5     1895.03     1421.90    334.27 o 
   3  22   5      888.83      777.02    332.01 o 
   4  22   5      748.90      679.10    319.37 o 
   5  22   5     5297.77     6208.91    580.58 o 
   6  22   5      209.36     -102.09    363.09 o 
   7  22   5     2356.43     2053.23    511.77 o 
   8  22   5       57.58     -363.67    363.67 o 
   9  22   5     4964.03     4441.75    584.97 o 
  10  22   5     7370.41     7599.50    712.56 o 
   0  23   5        1.35      -96.73    472.83 o 
   1  23   5        9.95      159.36    328.86 o 
   2  23   5       67.99      116.04    313.90 o 
   3  23   5       92.76     -296.81    311.71 o 
   4  23   5     1137.61     1470.85    393.41 o 
   5  23   5      456.16     1113.03    389.82 o 
   6  23   5      520.12      672.44    377.76 o 
   7  23   5      174.40      264.60    427.14 o 
   1  24   5     4885.85     5373.12    551.82 o 
   2  24   5     8915.44    10202.18    746.64 o 
   3  24   5    12998.44    11774.29    840.76 o 
   0   0   6   240021.45   205892.36   3665.45 o 
   1   0   6     6129.84     6417.29    288.97 o 
   2   0   6    40237.30    37442.44    760.64 o 
   3   0   6    50475.63    42610.68    989.75 o 
   4   0   6       38.04      369.84    167.65 o 
   5   0   6    39191.10    35044.94    900.34 o 
   6   0   6     5441.90     4506.34    566.58 o 
   7   0   6    59218.10    56843.63   1084.32 o 
   8   0   6    60044.95    63413.79   1204.42 o 
   9   0   6     7938.49     6847.89    377.54 o 
  10   0   6      885.02      809.96    244.52 o 
  11   0   6      880.03     1321.82    288.16 o 
  12   0   6     1305.08      885.21    273.54 o 
  13   0   6      295.71      226.60    286.83 o 
  14   0   6    10814.92    10951.04    782.30 o 
  15   0   6     7225.14     8275.16   1028.93 o 
  16   0   6     3676.05     3677.86    541.06 o 
  17   0   6    17874.82    17304.96   1034.36 o 
  18   0   6       36.59       53.36    394.41 o 
  19   0   6     2993.64     3871.53    622.76 o 
  20   0   6      568.24      177.38    516.09 o 
  21   0   6     1944.44      825.94    627.68 o 
  22   0   6       42.57      650.82    737.59 o 
   1   1   6    41757.23    37594.03    486.14 o 
   2   1   6     3005.17     3770.81    191.40 o 
   3   1   6    33390.01    30345.98    517.73 o 
   5   1   6     7847.04     8262.27    313.81 o 
   6   1   6    96926.35   102527.65   1370.41 o 
   7   1   6      965.77     1066.92    153.73 o 
   8   1   6   114358.29   106451.65   1262.11 o 
   9   1   6    12998.41    13655.44    438.18 o 
  10   1   6     2245.71     2688.30    263.10 o 
  11   1   6    35923.84    37128.88    851.44 o 
  12   1   6     3273.41     4792.93    497.25 o 
  13   1   6     6855.92     6222.14    391.47 o 
  14   1   6    12989.95    14003.25    620.83 o 
  15   1   6      569.72      730.84    244.34 o 
  16   1   6      199.76      465.44    236.91 o 
  17   1   6     1012.40      531.73    275.69 o 
  18   1   6     5801.98     5219.87    482.32 o 
  19   1   6      624.30      161.75    294.54 o 
  20   1   6     2289.05     1973.36    446.98 o 
  21   1   6       74.38      499.25    432.07 o 
  22   1   6     2187.37     1835.87    555.84 o 
   0   2   6     5678.01     4939.78    267.26 o 
   1   2   6       91.46      192.24     88.18 o 
   2   2   6     2877.32     4543.58    182.25 o 
   3   2   6    33485.45    32434.91    538.00 o 
   4   2   6       72.20       27.74     91.04 o 
   5   2   6     9731.74    10696.04    332.05 o 
   6   2   6     1655.22     2131.58    163.57 o 
   7   2   6    15900.24    14094.26    318.91 o 
   8   2   6     1211.47     1590.52    145.99 o 
   9   2   6    15212.53    15173.85    375.66 o 
  10   2   6      139.10       43.14    152.93 o 
  11   2   6     1263.84     1253.55    216.16 o 
  13   2   6      307.74      764.43    223.08 o 
  14   2   6     6664.51     7367.56    518.91 o 
  15   2   6       36.50      208.46    230.22 o 
  16   2   6      701.53      629.28    250.26 o 
  17   2   6    12655.65    13360.77    664.44 o 
  18   2   6       39.32      175.95    275.61 o 
  19   2   6    15830.01    14895.99    865.89 o 
  20   2   6       51.30      342.05    367.47 o 
  21   2   6     1337.48     1055.38    456.33 o 
  22   2   6        5.08     -203.73    411.45 o 
   1   3   6    22049.43    18028.80    352.07 o 
   2   3   6       91.53      340.70    103.42 o 
   3   3   6    49563.45    45025.73    638.39 o 
   4   3   6    39175.24    39441.82    541.09 o 
   5   3   6      685.54     1292.69    116.13 o 
   6   3   6    15558.21    15313.96    321.45 o 
   7   3   6     1200.01     2654.99    160.40 o 
   8   3   6    20028.20    20880.92    408.96 o 
   9   3   6    15907.21    13851.62    404.17 o 
  10   3   6    13175.86    13331.38    442.38 o 
  11   3   6       61.33      370.71    169.47 o 
  12   3   6     8231.03    10067.59    464.56 o 
  13   3   6     1375.40     1448.00    236.98 o 
  14   3   6      571.35      875.54    232.60 o 
  15   3   6     4872.26     5253.47    543.57 o 
  16   3   6      132.26      176.61    250.01 o 
  17   3   6     1934.76     1872.94    390.20 o 
  18   3   6     3531.86     5032.39    737.37 o 
  19   3   6      256.89      884.24    388.88 o 
  20   3   6    16722.38    18291.19    970.91 o 
  21   3   6     2321.71     2277.66    506.47 o 
  22   3   6     2076.05     2043.82    603.44 o 
   0   4   6   163950.30   170114.78   2551.97 o 
   1   4   6     9651.16    10711.86    284.61 o 
   2   4   6   114695.55   104747.20   1206.90 o 
   3   4   6    18040.10    13707.13    274.70 o 
   4   4   6    31335.01    33451.89    485.14 o 
   5   4   6     1465.88     2847.65    163.84 o 
   6   4   6      883.99      601.82    132.90 o 
   7   4   6    14403.31    17291.76    363.57 o 
   8   4   6     8180.81     7786.11    260.90 o 
   9   4   6    10547.07     8344.69    339.03 o 
  10   4   6     2807.50     2327.96    226.55 o 
  11   4   6      241.62      153.67    184.29 o 
  12   4   6     8152.67     7255.87    407.34 o 
  13   4   6      867.63      809.71    266.87 o 
  14   4   6    11411.52    12249.45    539.85 o 
  15   4   6    19152.88    19485.32    721.55 o 
  16   4   6     1069.47      561.05    368.16 o 
  17   4   6     5794.85     6888.03    597.14 o 
  18   4   6      867.29     1136.11    371.79 o 
  19   4   6    35804.99    35278.37   1268.21 o 
  20   4   6      323.69     -147.74    335.84 o 
  21   4   6     1797.62     2535.31    508.65 o 
  22   4   6     3110.14     2062.40    569.44 o 
   1   5   6    46266.98    48350.85    706.60 o 
   2   5   6    50601.48    51953.13    723.42 o 
   3   5   6    38318.17    35404.19    533.02 o 
   4   5   6    69560.43    69382.34    790.08 o 
   5   5   6     1500.50     2021.49    175.36 o 
   6   5   6     2511.51     2386.95    193.53 o 
   7   5   6       84.90      116.11     95.91 o 
   8   5   6       79.90      282.23    117.96 o 
   9   5   6     3276.13     2787.53    214.53 o 
  10   5   6      280.28      290.39    155.30 o 
  11   5   6     2285.20     1928.69    246.11 o 
  12   5   6      730.14       76.43    183.84 o 
  13   5   6    18266.80    18876.99    840.46 o 
  14   5   6     7338.70     7679.14    490.86 o 
  15   5   6     8649.79     9644.29    553.24 o 
  16   5   6     3018.85     2292.95    351.03 o 
  17   5   6     3711.50     3530.46    484.63 o 
  18   5   6      693.67      742.56    429.86 o 
  19   5   6       22.48     -269.80    324.57 o 
  20   5   6     9582.05     9307.65   1156.46 o 
  21   5   6     1482.53     1766.89    498.77 o 
  22   5   6     3689.31     3402.70    650.36 o 
   0   6   6    13774.26    14648.63    499.83 o 
   1   6   6      603.58      419.55    108.83 o 
   2   6   6     2499.46     2648.09    189.43 o 
   3   6   6    33946.50    38193.64    576.04 o 
   4   6   6    14507.71    13700.77    319.20 o 
   5   6   6     2461.47     3077.37    183.87 o 
   6   6   6     7106.08     6502.70    311.61 o 
   7   6   6     1546.58     1922.81    163.51 o 
   8   6   6     3897.80     3986.64    231.75 o 
   9   6   6     3404.49     3417.42    232.94 o 
  10   6   6     2683.27     2462.57    237.86 o 
  11   6   6      405.82      503.79    189.76 o 
  12   6   6     1383.76     1821.49    292.12 o 
  13   6   6     2220.55     2661.73    337.53 o 
  14   6   6     4127.00     4129.37    397.98 o 
  15   6   6     1535.93     1638.68    323.08 o 
  16   6   6     8169.11     9017.17    609.68 o 
  17   6   6    19144.06    19239.20    920.19 o 
  18   6   6     1692.17     1582.19    423.90 o 
  19   6   6    25083.06    26150.58   1129.26 o 
  20   6   6      448.39      -37.35    377.01 o 
  21   6   6     1035.81     2022.00    544.15 o 
  22   6   6     3085.37     1973.25    724.20 o 
   1   7   6    80956.83    84441.94   1063.16 o 
   2   7   6     9787.42    10747.92    355.31 o 
   3   7   6    38479.09    35944.88    565.61 o 
   4   7   6     9363.01    10539.96    349.29 o 
   5   7   6     9874.64     9187.87    289.06 o 
   6   7   6    80755.02    76393.71    972.53 o 
   7   7   6      189.99      291.23    112.47 o 
   8   7   6    47946.35    50300.25    784.93 o 
   9   7   6     4769.43     4042.89    261.15 o 
  10   7   6     1790.87     1502.29    222.87 o 
  11   7   6     6636.52     8865.55    493.86 o 
  12   7   6     2296.58     2342.82    311.86 o 
  13   7   6    11715.31     9914.20    542.00 o 
  14   7   6     3045.49     3051.46    355.81 o 
  15   7   6     1018.11      700.84    280.08 o 
  16   7   6      335.42      442.75    291.88 o 
  17   7   6      790.45     1348.46    364.81 o 
  18   7   6     6143.29     5237.39    608.60 o 
  19   7   6      691.26      642.38    541.66 o 
  20   7   6     4197.84     6443.99    719.43 o 
  21   7   6        1.58     -256.90    440.86 o 
   0   8   6   240178.81   227974.44   3395.54 o 
   1   8   6    19104.40    22064.21    438.08 o 
   2   8   6   101634.04   104850.02   1220.01 o 
   3   8   6    98581.08    95306.86   1136.89 o 
   4   8   6    28294.85    26873.36    523.19 o 
   5   8   6    42366.38    42310.33    645.33 o 
   6   8   6     3867.07     5231.79    243.45 o 
   7   8   6    56223.08    54020.86    826.54 o 
   8   8   6    12017.30    11965.02    412.48 o 
   9   8   6     9237.48     8358.29    477.49 o 
  10   8   6    10293.30    10311.30    441.52 o 
  11   8   6     1599.90     2168.49    271.10 o 
  12   8   6      180.90       83.68    219.94 o 
  13   8   6        8.82      -40.12    219.39 o 
  14   8   6     4273.02     4169.44    399.95 o 
  15   8   6     1663.59     1560.35    394.99 o 
  16   8   6     7061.74     8208.35    607.08 o 
  17   8   6    11067.56    10654.67    746.50 o 
  18   8   6     1387.29     1698.64    494.85 o 
  19   8   6     7464.77     8717.16    843.04 o 
  20   8   6      290.93      896.23    464.18 o 
  21   8   6      707.20       93.76    529.99 o 
   1   9   6   140973.27   142738.89   1572.99 o 
   2   9   6   106296.75   109313.36   1276.47 o 
   3   9   6   125148.18   125174.59   1421.48 o 
   4   9   6    65031.09    63418.14    909.83 o 
   5   9   6     7390.12     7994.44    289.84 o 
   6   9   6    56130.59    54288.32    931.00 o 
   7   9   6       20.89      187.48    141.23 o 
   8   9   6    12844.18    12501.07    463.70 o 
   9   9   6    17439.82    15821.48    514.82 o 
  10   9   6     1530.29     1178.89    291.16 o 
  11   9   6     8323.67     8638.91    425.61 o 
  12   9   6      695.26      684.05    248.09 o 
  13   9   6     4355.24     3867.79    394.69 o 
  14   9   6     3758.75     3172.95    444.36 o 
  15   9   6     3609.07     3193.16    469.78 o 
  16   9   6     3899.33     3690.08    517.50 o 
  17   9   6       10.83      162.78    350.36 o 
  18   9   6     2977.94     2307.35    617.55 o 
  19   9   6     2587.50     1666.66    512.68 o 
  20   9   6     1471.31      320.86    466.50 o 
  21   9   6       14.23     -444.40    444.40 o 
   0  10   6    27607.78    28561.96    722.55 o 
   1  10   6    10434.31    10984.48    346.49 o 
   2  10   6    12343.92    14854.54    388.54 o 
   3  10   6    84470.59    81987.07   1048.16 o 
   5  10   6    13835.65    14445.98    414.58 o 
   6  10   6      645.22      842.50    168.65 o 
   7  10   6    17626.27    18062.90    540.91 o 
   8  10   6      400.34      728.00    173.20 o 
   9  10   6    13871.63    15052.45    491.42 o 
  10  10   6      453.20      582.77    181.87 o 
  11  10   6     2277.34     2353.23    275.74 o 
  12  10   6      234.23      124.52    235.32 o 
  13  10   6        0.01       10.66    236.28 o 
  14  10   6      117.50       43.90    304.40 o 
  15  10   6      145.35      111.21    311.94 o 
  16  10   6     1900.32     1579.84    507.82 o 
  17  10   6     5471.19     6216.39    707.59 o 
  18  10   6       78.98     1114.58    442.89 o 
  19  10   6     6959.64     6518.26    693.21 o 
  20  10   6       33.12      251.97    468.40 o 
   1  11   6    46131.46    44540.36    705.03 o 
   2  11   6     7478.12     8830.02    321.76 o 
   3  11   6    34631.92    34002.39    639.68 o 
   4  11   6    38134.19    37132.62    690.67 o 
   5  11   6      516.38      459.84    152.90 o 
   6  11   6     3459.46     4025.61    277.81 o 
   7  11   6      219.90      679.16    175.42 o 
   8  11   6      212.39      649.18    176.90 o 
   9  11   6     6977.70     7503.79    379.56 o 
  10  11   6     1017.03     1424.14    245.66 o 
  11  11   6        1.25      212.03    194.04 o 
  12  11   6       15.09      519.76    231.87 o 
  13  11   6     4201.45     4425.65    506.17 o 
  14  11   6     1538.49     1822.39    396.14 o 
  15  11   6     2786.77     3218.63    503.23 o 
  16  11   6      532.11      938.70    404.18 o 
  17  11   6      844.53     1026.51    434.51 o 
  18  11   6       17.48     -332.12    380.96 o 
  19  11   6      195.45      237.78    508.79 o 
  20  11   6     3400.58     4357.97   1218.62 o 
   0  12   6    39700.44    41474.77    941.50 o 
   1  12   6     1136.73      947.01    186.44 o 
   2  12   6    43623.23    42723.35    745.98 o 
   3  12   6     7974.95     8317.73    382.70 o 
   4  12   6    37277.34    36913.21    689.41 o 
   5  12   6     1424.32     1673.57    243.89 o 
   6  12   6    10297.87     9232.51    400.16 o 
   7  12   6    15103.07    14944.45    523.63 o 
   8  12   6     1946.18     1135.66    222.41 o 
   9  12   6     5095.19     4413.06    315.60 o 
  10  12   6    28337.89    27471.91    693.71 o 
  11  12   6      520.72      552.69    222.39 o 
  12  12   6     3052.05     2564.66    430.95 o 
  13  12   6     2705.08     2550.53    423.50 o 
  14  12   6    10544.48    10304.18    749.07 o 
  15  12   6     6781.79     7420.92    789.42 o 
  16  12   6     9530.54    10296.20    789.80 o 
  17  12   6     9189.54     8186.70    755.40 o 
  18  12   6     4015.66     3759.93    601.20 o 
  19  12   6    22881.31    24765.87   1217.10 o 
   1  13   6     9080.98     9860.42    553.81 o 
   2  13   6    34883.25    33009.77    717.15 o 
   3  13   6    10444.21    10762.11    401.44 o 
   4  13   6    40738.28    40481.63    751.95 o 
   5  13   6        1.35       59.25    147.43 o 
   6  13   6     1692.69     1558.13    214.64 o 
   7  13   6        8.52      445.87    185.09 o 
   8  13   6       60.92      139.71    185.35 o 
   9  13   6      117.76      335.54    190.74 o 
  10  13   6       26.87     -157.00    263.35 o 
  11  13   6     2087.71     1999.09    330.71 o 
  12  13   6      134.31       -9.69    305.75 o 
  13  13   6     6394.39     6719.85    671.81 o 
  14  13   6     5159.44     4482.97    900.84 o 
  15  13   6     6279.77     6834.65   1212.72 o 
  16  13   6      809.05      770.02    397.57 o 
  17  13   6     1368.61      827.02    418.17 o 
  18  13   6      457.72      586.47    451.54 o 
  19  13   6       17.96      198.79    422.03 o 
   0  14   6      367.10      692.69    265.47 o 
   1  14   6     5010.01     4720.47    303.48 o 
   2  14   6     4128.52     4519.43    313.32 o 
   3  14   6     3249.29     3447.72    262.58 o 
   4  14   6      409.83      566.93    182.31 o 
   5  14   6        2.03      136.34    167.71 o 
   6  14   6     1845.38     1663.42    225.23 o 
   7  14   6       45.51      389.01    196.77 o 
   8  14   6      537.95      542.25    223.79 o 
   9  14   6     2673.17     2535.25    349.95 o 
  10  14   6       50.45      414.05    233.93 o 
  11  14   6      725.18      717.38    405.14 o 
  12  14   6     1658.14     1891.67    430.03 o 
  13  14   6      158.94      748.80    385.23 o 
  14  14   6     5474.52     6569.15    662.82 o 
  15  14   6     5808.46     6385.95    893.90 o 
  16  14   6      242.87      596.34    406.74 o 
  17  14   6     3413.85     3419.91    665.86 o 
  18  14   6        0.15      950.00    441.77 o 
   1  15   6     9605.30    10162.22    430.29 o 
   2  15   6    18991.55    19096.95    575.82 o 
   3  15   6    18974.20    17766.12    632.46 o 
   4  15   6    22502.73    23776.06    611.48 o 
   5  15   6      302.89      427.95    192.79 o 
   6  15   6    24019.23    24120.55    757.90 o 
   7  15   6     1323.68     1599.40    266.64 o 
   8  15   6     2497.55     2692.95    430.74 o 
   9  15   6     5346.46     4735.45    448.54 o 
  10  15   6      266.99        0.25    266.56 o 
  11  15   6      242.46     1211.50    357.22 o 
  12  15   6      945.63     1331.62    422.38 o 
  13  15   6      778.30     1293.55    425.16 o 
  14  15   6       10.04      863.42    397.40 o 
  15  15   6      243.36      275.57    399.47 o 
  16  15   6      600.64      540.34    409.80 o 
  17  15   6      458.64      701.46    418.17 o 
   0  16   6    52136.96    56177.76   1375.98 o 
   1  16   6     2035.73     2219.32    246.86 o 
   2  16   6    30902.61    31455.16    802.78 o 
   3  16   6    20300.46    21439.70    685.25 o 
   4  16   6    11570.58    11806.40    536.57 o 
   5  16   6     4422.77     4049.90    414.97 o 
   6  16   6     1522.33     1033.14    335.26 o 
   7  16   6    13089.22    12304.79    560.38 o 
   8  16   6     5801.01     5191.36    493.30 o 
   9  16   6     5222.84     5511.33    469.86 o 
  10  16   6     8494.10     7970.63    616.17 o 
  11  16   6     2932.40     2257.49    415.79 o 
  12  16   6     3368.53     3227.05    556.13 o 
  13  16   6       54.36      626.56    409.57 o 
  14  16   6       43.33      408.54    373.11 o 
  15  16   6     1290.18      788.20    401.99 o 
  16  16   6     2238.14     2153.99    480.93 o 
   1  17   6    22192.83    24342.50    660.90 o 
   2  17   6    10836.77    11003.31    535.02 o 
   3  17   6    12893.85    12064.49    646.53 o 
   4  17   6     2409.17     2231.56    313.21 o 
   5  17   6     3782.75     3680.39    357.17 o 
   6  17   6    19480.28    20162.78    746.14 o 
   7  17   6        0.14      269.47    245.61 o 
   8  17   6    23406.56    25619.85    837.34 o 
   9  17   6     2983.03     1835.21    354.35 o 
  10  17   6        0.41      307.08    311.30 o 
  11  17   6     6258.80     5956.71    567.42 o 
  12  17   6     1696.02     1480.27    555.17 o 
  13  17   6        3.25      669.85    395.69 o 
  14  17   6      678.72      978.48    414.63 o 
  15  17   6     3050.53     2916.00    650.75 o 
  16  17   6       13.08       86.54    411.63 o 
   0  18   6    14411.87    13460.77    931.25 o 
   1  18   6      298.72      476.62    242.37 o 
   2  18   6     3650.68     4327.10    398.69 o 
   3  18   6    13356.72    12806.92    685.99 o 
   4  18   6      655.97      743.64    256.45 o 
   5  18   6     1366.34     1785.96    306.60 o 
   6  18   6     4780.92     4142.17    571.94 o 
   7  18   6     1207.91     1558.31    326.11 o 
   8  18   6      659.98      486.05    329.99 o 
   9  18   6     5221.34     5278.55    466.11 o 
  10  18   6     3150.96     2890.99    417.20 o 
  11  18   6     1102.65     1290.53    366.49 o 
  12  18   6     1785.10     1785.51    451.71 o 
  13  18   6      687.38      738.27    423.61 o 
  14  18   6      423.91     -127.49    386.15 o 
   1  19   6     9213.20     8603.53    539.76 o 
   2  19   6     7878.91     7135.39    479.42 o 
   3  19   6     6422.90     7074.53    509.14 o 
   4  19   6    16110.07    15290.31    751.53 o 
   5  19   6     1172.73      872.96    285.75 o 
   6  19   6      260.70      266.18    287.15 o 
   7  19   6       86.15      740.79    335.11 o 
   8  19   6     1218.02      929.52    370.27 o 
   9  19   6      992.87      499.75    357.04 o 
  10  19   6      306.62       41.21    342.63 o 
  11  19   6     3242.14     3497.27    466.23 o 
  12  19   6      243.25      265.68    387.69 o 
  13  19   6     1575.72     1846.29    491.29 o 
   0  20   6    38253.46    37674.07   2008.86 o 
   1  20   6      294.60      597.10    289.25 o 
   2  20   6    31017.03    31245.16    953.70 o 
   3  20   6      276.61      799.53    294.93 o 
   4  20   6     6091.34     5191.43    441.08 o 
   5  20   6        2.86     -188.87    258.58 o 
   6  20   6       70.67       35.43    264.17 o 
   7  20   6      462.81     1070.33    358.10 o 
   8  20   6     1114.39     1517.38    580.52 o 
   9  20   6     4757.47     5779.46    669.77 o 
  10  20   6      432.87      491.95    451.00 o 
  11  20   6     1005.54     1347.93    552.70 o 
  12  20   6     1148.67     1678.26    507.48 o 
   1  21   6      604.37      359.94    320.71 o 
   2  21   6     3481.22     2749.34    406.12 o 
   3  21   6     3404.50     3027.26    414.11 o 
   4  21   6     5344.61     5848.62    575.98 o 
   5  21   6       71.16     -165.80    270.77 o 
   6  21   6     6149.94     6559.04    571.70 o 
   7  21   6     1824.61     2205.59    441.86 o 
   8  21   6     7600.31     7523.59    682.87 o 
   9  21   6     1018.02      833.74    481.00 o 
  10  21   6      128.17      381.88    450.91 o 
   0  22   6    12500.37    13506.42   1096.40 o 
   1  22   6      740.56      741.31    356.58 o 
   2  22   6     7027.93     6301.13    807.50 o 
   3  22   6       95.16      142.00    332.22 o 
   4  22   6      902.85      750.51    352.01 o 
   5  22   6      607.80      601.70    359.03 o 
   6  22   6      220.35      178.20    364.92 o 
   7  22   6     2884.43     2404.36    463.46 o 
   8  22   6       12.05      612.55    424.38 o 
   1  23   6     4024.12     3349.03    486.71 o 
   2  23   6      150.19      118.01    357.66 o 
   3  23   6     3994.72     3313.08    493.93 o 
   4  23   6     1593.36     1751.72    423.22 o 
   5  23   6      124.30      130.61    363.47 o 
   1   0   7     9258.16     8985.70    312.34 o 
   2   0   7    53834.59    55242.44   1037.75 o 
   3   0   7    51062.02    47883.87   1294.09 o 
   4   0   7     7092.14     9003.31    496.00 o 
   5   0   7    96143.59    97606.53   1901.61 o 
   6   0   7     4264.42     4245.44    392.75 o 
   7   0   7    65227.66    60093.28   1377.28 o 
   8   0   7     2106.15     2176.25    433.88 o 
   9   0   7    43931.35    40982.29   1113.03 o 
  10   0   7    11397.71    11679.04    702.55 o 
  11   0   7    12976.49    13644.80    689.24 o 
  12   0   7    52013.12    51288.83   1566.52 o 
  13   0   7     3623.75     4690.76    686.36 o 
  14   0   7    45899.87    44129.29   1496.77 o 
  15   0   7      166.03     -261.80    336.14 o 
  16   0   7     4837.94     3295.83    649.89 o 
  17   0   7    11630.26    12687.76    964.19 o 
  18   0   7     1381.66     1480.51    498.22 o 
  19   0   7     3841.06     4403.68    679.66 o 
  20   0   7     2632.79     2631.21    869.76 o 
  21   0   7      427.20     1196.87    706.59 o 
  22   0   7      255.04      -49.33    719.28 o 
   0   1   7     3879.30     4180.18    233.34 o 
   1   1   7     3793.22     3293.37    151.02 o 
   2   1   7    16450.68    19017.52    401.74 o 
   3   1   7     4986.50     6849.32    364.30 o 
   4   1   7    20938.27    23592.31    497.16 o 
   5   1   7    30266.18    27435.42    548.86 o 
   6   1   7   226265.75   212298.09   2396.36 o 
   7   1   7      518.30     1368.32    193.44 o 
   8   1   7    46148.59    47212.57    845.92 o 
   9   1   7    11762.21    10317.39    430.27 o 
  10   1   7      382.88      345.92    167.85 o 
  11   1   7    58605.27    60064.35   1035.46 o 
  12   1   7      267.03      221.85    195.96 o 
  13   1   7    12183.26    13360.60    603.45 o 
  14   1   7     2531.07     2712.81    349.70 o 
  15   1   7     6776.63     6261.49    572.67 o 
  16   1   7     8077.31     7656.54   1070.40 o 
  17   1   7     3195.64     3044.85    476.02 o 
  18   1   7     1127.64     1089.23    395.96 o 
  19   1   7       60.33     -233.77    318.13 o 
  20   1   7      240.15      481.03    405.05 o 
  21   1   7      271.41      410.92    427.41 o 
  22   1   7      116.33      285.09    631.25 o 
   1   2   7     1292.97     1909.00    193.18 o 
   2   2   7     8008.87     6101.93    245.20 o 
   3   2   7     4583.99     3011.42    192.90 o 
   4   2   7     1807.98      985.39    137.42 o 
   5   2   7    33217.07    30618.61    591.56 o 
   6   2   7      529.76      927.13    163.01 o 
   7   2   7    98964.09    94221.95   1266.58 o 
   8   2   7     4194.00     4328.29    278.22 o 
   9   2   7     5826.24     5957.17    332.66 o 
  10   2   7      658.84      654.41    189.88 o 
  11   2   7     3023.12     3091.57    301.28 o 
  12   2   7     3385.30     3321.81    312.34 o 
  13   2   7     3295.79     3554.07    338.96 o 
  14   2   7     1378.07     1236.29    278.56 o 
  15   2   7    10613.82    10966.01    600.16 o 
  16   2   7        1.25      864.92    294.04 o 
  17   2   7     7233.63     7097.53    544.13 o 
  18   2   7       23.77      349.30    323.02 o 
  19   2   7     5989.31     7031.18    664.77 o 
  20   2   7      500.99      435.30    383.41 o 
  21   2   7      421.08      627.70    424.06 o 
  22   2   7     2652.93     3448.37    628.93 o 
   0   3   7      736.83      787.22    169.08 o 
   1   3   7     9788.42     9188.96    261.34 o 
   2   3   7     2308.40     2523.88    187.27 o 
   3   3   7    11778.57    11789.13    339.39 o 
   4   3   7     7455.14     6843.53    308.01 o 
   5   3   7     3783.91     4615.75    210.19 o 
   6   3   7    32830.85    32980.89    598.34 o 
   7   3   7    32052.58    31138.84    612.42 o 
   8   3   7    19419.56    20397.69    506.41 o 
   9   3   7    25020.67    23927.35    562.71 o 
  10   3   7      232.86      382.87    183.96 o 
  11   3   7    87890.40    87918.66   1435.58 o 
  12   3   7      760.05      766.52    228.37 o 
  13   3   7    16347.78    16809.14    617.21 o 
  14   3   7     5391.00     6986.22    447.58 o 
  15   3   7    16681.16    17483.26    869.82 o 
  16   3   7    11577.62    11105.82    675.37 o 
  17   3   7     1143.20     2089.89    375.54 o 
  18   3   7      506.65      531.37    331.51 o 
  19   3   7     1091.15      907.39    410.88 o 
  20   3   7       89.10      431.97    383.24 o 
  21   3   7     5402.81     4629.39    627.63 o 
  22   3   7     4061.50     3950.95    660.20 o 
   1   4   7      729.38      709.24    115.23 o 
   2   4   7     3104.97     3338.67    179.62 o 
   3   4   7    12906.53    13265.75    413.55 o 
   4   4   7     3625.98     3282.20    175.37 o 
   5   4   7     5968.68     6479.97    238.42 o 
   6   4   7      100.12      323.86    137.15 o 
   7   4   7    27024.53    26459.87    578.78 o 
   8   4   7    10733.98     9439.02    428.94 o 
   9   4   7    22007.69    20352.27    607.61 o 
  10   4   7     8686.56    10330.95    515.97 o 
  11   4   7     4503.99     4301.01    362.43 o 
  12   4   7    23130.85    23136.95    727.80 o 
  13   4   7     4091.47     3387.95    392.42 o 
  14   4   7    55814.67    60416.42   1193.66 o 
  15   4   7    10516.81    10507.47    769.38 o 
  16   4   7     6221.85     6040.87    531.54 o 
  17   4   7     1458.67     2019.03    396.67 o 
  18   4   7     2052.66     1749.57    426.12 o 
  19   4   7     1835.18     1820.62    535.81 o 
  20   4   7     2223.84     1885.36    641.66 o 
  21   4   7     2484.21     2518.41    525.13 o 
   0   5   7     2149.33     1706.43    218.19 o 
   1   5   7     2309.22     2043.16    197.46 o 
   2   5   7       54.47      -43.96     95.69 o 
   3   5   7      488.73      392.78    110.08 o 
   4   5   7     5627.74     5968.85    241.92 o 
   5   5   7     3762.79     3176.99    192.84 o 
   6   5   7    52694.10    56712.37    900.15 o 
   7   5   7     2491.28     2222.52    237.98 o 
   8   5   7    56139.38    55791.95    950.60 o 
   9   5   7    17280.19    16192.91    603.68 o 
  10   5   7     4306.78     4360.52    336.02 o 
  11   5   7    25699.12    26497.81    798.76 o 
  12   5   7      286.07      512.37    217.32 o 
  13   5   7    18734.41    20874.75    741.77 o 
  14   5   7     7631.70     8588.10    536.78 o 
  15   5   7     3543.10     3043.94    371.79 o 
  16   5   7    10815.40    11655.65    759.02 o 
  17   5   7     2342.80     2047.55    643.74 o 
  18   5   7      322.88      441.28    365.18 o 
  19   5   7      601.99     -226.72    369.38 o 
  20   5   7      458.08      512.04    429.73 o 
  21   5   7      476.32      113.51    417.26 o 
   1   6   7     7854.27     8095.90    287.83 o 
   2   6   7    33065.41    31056.28    547.96 o 
   3   6   7    20212.56    22598.10    465.48 o 
   4   6   7      412.11      589.16    123.26 o 
   5   6   7    34962.87    32910.40    527.96 o 
   6   6   7      175.62      435.78    135.64 o 
   7   6   7     8103.20     9439.17    371.68 o 
   8   6   7     6288.24     6609.33    396.88 o 
   9   6   7    46462.88    44660.47    914.97 o 
  10   6   7      279.54      373.40    196.71 o 
  11   6   7     5103.81     5218.22    411.63 o 
  12   6   7       22.76       37.76    216.91 o 
  13   6   7     1870.82     2800.91    340.13 o 
  14   6   7     2102.34     2174.36    336.58 o 
  15   6   7       32.60      222.47    270.29 o 
  16   6   7      211.00      135.83    274.44 o 
  17   6   7     2216.93     2115.30    447.16 o 
  18   6   7       31.60      520.97    386.32 o 
  19   6   7      391.84      565.96    409.07 o 
  20   6   7      339.13      451.52    431.97 o 
  21   6   7     3056.97     3480.73    661.35 o 
   0   7   7    12596.04    12747.72    541.74 o 
   1   7   7    17747.07    19195.46    439.98 o 
   2   7   7    15243.53    16155.04    442.99 o 
   3   7   7     6707.60     7221.43    270.82 o 
   4   7   7     9498.12     9610.30    289.08 o 
   5   7   7    17340.46    16460.11    361.63 o 
   6   7   7    67843.10    68083.53    971.77 o 
   7   7   7        6.05      421.81    171.32 o 
   8   7   7    11671.44    11329.20    447.52 o 
   9   7   7     9714.62    10341.94    486.20 o 
  10   7   7        0.79       62.35    208.82 o 
  11   7   7    18731.48    19032.84    695.12 o 
  12   7   7      547.82      880.97    273.18 o 
  13   7   7     7612.58     8825.37    532.20 o 
  14   7   7      910.68      909.15    283.13 o 
  15   7   7     1570.14     1476.53    325.17 o 
  16   7   7     2963.59     4423.59    477.62 o 
  17   7   7     2181.55     2661.32    460.16 o 
  18   7   7     1523.82     1438.71    493.85 o 
  19   7   7       68.74     -232.91    383.89 o 
  20   7   7       20.46      -63.09    482.33 o 
  21   7   7      177.17      752.85    513.70 o 
   1   8   7      275.80      252.68    139.32 o 
   2   8   7    21720.24    23074.14    490.80 o 
   3   8   7     1641.71     2048.32    172.22 o 
   4   8   7     8183.43     9623.63    301.58 o 
   5   8   7    47116.46    47559.01    685.25 o 
   6   8   7     2323.78     2470.79    208.00 o 
   7   8   7    49578.97    48912.14    977.17 o 
   8   8   7     7809.85     7373.51    421.64 o 
   9   8   7     6014.54     5359.63    381.71 o 
  10   8   7     7163.68     7814.53    449.13 o 
  11   8   7      860.28     1121.58    375.05 o 
  12   8   7    39375.71    41003.02   1019.89 o 
  13   8   7     1501.01     1813.81    320.67 o 
  14   8   7    38518.45    41673.74   1082.51 o 
  15   8   7     1491.70     1508.81    338.94 o 
  16   8   7     1942.25     2660.02    464.12 o 
  17   8   7    11142.89    13626.70    791.18 o 
  18   8   7      734.41      961.09    499.32 o 
  19   8   7    10757.26    11941.55    969.69 o 
  20   8   7      492.80       74.75    494.76 o 
   0   9   7      650.11      763.29    220.78 o 
   1   9   7    91733.52    94366.85   1219.40 o 
   2   9   7     9219.14     9552.62    325.37 o 
   3   9   7     2104.97     2504.84    191.05 o 
   4   9   7     1062.26     1710.86    170.34 o 
   5   9   7      835.40     1265.72    156.55 o 
   6   9   7   105562.88   109579.55   1571.34 o 
   7   9   7     2403.73     2413.50    250.17 o 
   8   9   7    14248.89    15366.06    619.57 o 
   9   9   7    19032.82    16256.78    600.58 o 
  10   9   7       22.79      144.80    209.16 o 
  11   9   7    42147.94    45619.76   1345.21 o 
  12   9   7     2310.51     2556.20    341.74 o 
  13   9   7     2889.44     2585.40    356.32 o 
  14   9   7     4643.83     4713.04    446.93 o 
  15   9   7     3315.66     3627.74    490.69 o 
  16   9   7    13947.03    15298.39   1042.43 o 
  17   9   7      257.64      577.38    385.79 o 
  18   9   7     2102.95     1797.20    530.02 o 
  19   9   7      248.94     -291.57    441.64 o 
  20   9   7      342.69      731.72    504.55 o 
   2  10   7    26239.99    27070.56    533.08 o 
   5  10   7    20097.27    20568.26    509.23 o 
   6  10   7      797.16      958.98    228.14 o 
   7  10   7    18302.61    19341.35    584.92 o 
   8  10   7       92.02      348.00    197.69 o 
   9  10   7    13580.43    12993.29    691.31 o 
  10  10   7       87.17      509.72    228.02 o 
  11  10   7     2439.17     3095.11    334.13 o 
  12  10   7     3843.48     4164.18    409.53 o 
  13  10   7     1925.56     1831.44    342.02 o 
  14  10   7     3913.92     5051.25    496.05 o 
  15  10   7     2475.26     3643.50    529.10 o 
  16  10   7       65.57      -88.87    369.95 o 
  17  10   7     7519.33     7678.87    710.76 o 
  18  10   7      138.70     -177.02    382.44 o 
  19  10   7     5513.69     5309.05    743.40 o 
  20  10   7      242.40     -180.96    492.82 o 
   0  11   7     3879.94     3458.04    351.96 o 
   1  11   7    10861.37    11468.02    391.31 o 
   2  11   7    11072.90    10560.52    361.87 o 
   3  11   7      591.99      700.03    169.47 o 
   4  11   7     6172.26     6101.48    297.68 o 
   5  11   7      924.54     1468.05    199.71 o 
   6  11   7    15911.01    16616.30    527.02 o 
   7  11   7     1077.39     1315.66    235.53 o 
   8  11   7    42189.62    41592.68    942.67 o 
   9  11   7    11165.55    11722.16    548.89 o 
  10  11   7     9186.01     9191.41    513.71 o 
  11  11   7    24921.99    25031.79    781.60 o 
  12  11   7      611.14      968.82    268.69 o 
  13  11   7     7784.64     7718.52    633.67 o 
  14  11   7     3491.98     4818.02    573.36 o 
  15  11   7     1866.73     2282.10    471.48 o 
  16  11   7     7671.32     8582.29    962.12 o 
  17  11   7     1808.35     2309.02    500.33 o 
  18  11   7       35.47      244.65    443.20 o 
  19  11   7      105.00      552.45    469.34 o 
   1  12   7     1333.34     2282.39    221.72 o 
   2  12   7    27326.07    26988.31    597.87 o 
   3  12   7     7883.62     7999.51    356.63 o 
   4  12   7     7213.44     7726.58    353.88 o 
   5  12   7    11630.84    12005.37    430.33 o 
   6  12   7        0.54      229.45    168.37 o 
   7  12   7      423.71      435.19    211.86 o 
   8  12   7    18543.79    17413.59    651.28 o 
   9  12   7    33943.55    35120.84    904.44 o 
  10  12   7    12253.87    11011.36    571.15 o 
  11  12   7     2752.82     2626.62    351.30 o 
  12  12   7     9494.02    11698.42    667.26 o 
  13  12   7      631.82      796.25    347.47 o 
  14  12   7    21551.28    21919.68   1048.98 o 
  15  12   7      952.51     1818.61    447.23 o 
  16  12   7     2944.55     2503.09    517.85 o 
  17  12   7      502.20      561.30    436.02 o 
  18  12   7      102.08      -71.08    460.24 o 
  19  12   7     1372.32     1260.19    521.93 o 
   0  13   7       12.87      122.54    247.04 o 
   1  13   7      542.34      679.38    199.23 o 
   2  13   7      227.98      198.45    161.40 o 
   3  13   7      230.02      473.84    172.08 o 
   4  13   7     3140.49     2232.35    236.15 o 
   5  13   7     1932.85     1421.60    210.71 o 
   6  13   7    26089.97    27356.46    676.69 o 
   7  13   7     2340.75     2124.51    294.06 o 
   8  13   7    24209.22    25117.86    866.54 o 
   9  13   7     7001.52     7335.31    576.19 o 
  10  13   7     3577.23     4446.85    424.20 o 
  11  13   7    20836.59    21572.47    822.27 o 
  12  13   7      876.00     1338.59    443.57 o 
  13  13   7     9234.48    10923.53    871.47 o 
  14  13   7     8883.17     9262.34    750.14 o 
  15  13   7     1911.55     2704.79    519.43 o 
  16  13   7    12980.93    14545.92   1144.93 o 
  17  13   7     1835.26     1796.63    516.71 o 
  18  13   7      438.13      811.61    487.00 o 
   1  14   7        2.49      250.51    180.45 o 
   2  14   7     1175.53     1078.03    219.42 o 
   3  14   7      282.38      285.45    181.18 o 
   4  14   7       29.64      156.46    167.17 o 
   5  14   7     7507.52     7669.48    385.94 o 
   6  14   7      116.16      453.67    195.63 o 
   7  14   7    19067.90    20264.99    702.57 o 
   8  14   7     1296.83     1487.16    337.79 o 
   9  14   7     7503.27     7553.53    652.29 o 
  10  14   7      522.72      272.27    280.49 o 
  11  14   7     2716.61     2959.68    438.19 o 
  12  14   7      344.61      352.73    354.21 o 
  13  14   7      221.26      300.84    370.07 o 
  14  14   7     8902.92     9200.16    999.29 o 
  15  14   7     1201.88     1400.17    469.38 o 
  16  14   7     1249.19      577.32    462.09 o 
  17  14   7     3193.63     4358.40    977.92 o 
   0  15   7      106.77      433.84    264.31 o 
   1  15   7    17134.56    19155.85    589.51 o 
   2  15   7       21.25      224.94    197.45 o 
   3  15   7      799.07     1047.61    266.68 o 
   4  15   7     1481.36     1800.38    247.32 o 
   5  15   7       74.87      123.42    174.34 o 
   6  15   7    18147.28    17136.33    711.25 o 
   7  15   7     4733.44     5833.64    464.21 o 
   8  15   7    10463.94    10942.50    904.54 o 
   9  15   7    10843.52    11652.12    657.27 o 
  10  15   7     2289.09     3082.70    518.15 o 
  11  15   7    37734.76    38231.61   1334.34 o 
  12  15   7      249.97      561.42    404.58 o 
  13  15   7     1348.24     1424.55    581.90 o 
  14  15   7      827.04     1118.07    456.88 o 
  15  15   7     2996.91     2930.12    532.03 o 
  16  15   7     3004.23     2717.14    555.64 o 
   1  16   7      279.53      398.46    210.96 o 
   2  16   7     2258.67     2124.88    302.01 o 
   3  16   7       90.48      462.08    219.03 o 
   4  16   7     4657.32     4768.94    418.69 o 
   5  16   7    24165.08    24156.93    891.06 o 
   6  16   7     1184.07     1650.06    285.36 o 
   7  16   7    37957.25    37291.41    967.00 o 
   8  16   7     8877.11     9515.37    928.18 o 
   9  16   7      112.53       58.45    310.50 o 
  10  16   7    11705.21    11977.07    832.68 o 
  11  16   7      804.21     1407.35    445.85 o 
  12  16   7    21293.59    20583.02   1076.73 o 
  13  16   7      409.18      662.54    426.33 o 
  14  16   7    21224.57    21873.22   1472.22 o 
  15  16   7      377.56      781.40    496.73 o 
  16  16   7     2812.44     2581.09    619.91 o 
   0  17   7     2204.35     1937.78    385.71 o 
   1  17   7    22695.58    23981.96    803.04 o 
   2  17   7     5003.47     5451.43    402.56 o 
   3  17   7     6693.33     5305.59    411.22 o 
   4  17   7     4718.69     4628.79    397.39 o 
   5  17   7     7099.98     7550.73    484.76 o 
   6  17   7    56477.22    55430.55   1212.00 o 
   7  17   7       11.92      151.77    295.85 o 
   8  17   7    16755.19    19151.11    890.32 o 
   9  17   7     2774.79     2987.73    520.81 o 
  10  17   7       32.58      177.81    395.10 o 
  11  17   7    14890.48    17960.33   1015.87 o 
  12  17   7      135.86      -57.43    420.86 o 
  13  17   7      850.89     1131.26    473.63 o 
  14  17   7     2970.17     3767.50    602.00 o 
  15  17   7     2108.36     1819.50    525.41 o 
   1  18   7      928.58      728.75    269.03 o 
   2  18   7    13744.48    13364.26    642.12 o 
   3  18   7     8666.84     8538.03    513.07 o 
   4  18   7        3.27      803.29    274.92 o 
   5  18   7    19186.49    19226.94    921.24 o 
   6  18   7     1109.21     1323.77    330.53 o 
   7  18   7     2498.30     2112.79    421.14 o 
   8  18   7        0.27     -271.45    392.44 o 
   9  18   7    10546.55    10550.58    910.92 o 
  10  18   7       16.05      509.68    396.19 o 
  11  18   7     1008.67     1220.69    457.68 o 
  12  18   7     1715.52      869.88    488.56 o 
  13  18   7      308.38      288.20    410.62 o 
   0  19   7      151.06       79.68    392.52 o 
   1  19   7      308.72      423.49    288.52 o 
   2  19   7     1361.65      519.32    270.95 o 
   3  19   7      156.21      233.18    265.98 o 
   4  19   7      348.28      596.82    275.71 o 
   5  19   7     2541.99     2798.61    364.44 o 
   6  19   7      465.15      292.68    292.82 o 
   7  19   7      113.71      237.92    314.66 o 
   8  19   7      800.23     1487.36    504.21 o 
   9  19   7     3124.48     2733.83    580.50 o 
  10  19   7     5367.64     4793.02    731.08 o 
  11  19   7     6174.15     8254.02    777.59 o 
  12  19   7       93.14     -381.10    381.10 o 
   1  20   7     2064.25     2369.50    425.40 o 
   2  20   7      131.67      476.09    302.13 o 
   3  20   7     5912.98     5585.76    477.21 o 
   4  20   7     1084.44      630.33    356.19 o 
   5  20   7      928.34     1272.03    329.51 o 
   6  20   7       15.34     -167.92    292.09 o 
   7  20   7     3220.59     3283.30    502.14 o 
   8  20   7      689.21     1371.85    518.24 o 
   9  20   7     2277.14     1703.29    555.98 o 
  10  20   7     2907.91     2516.54    628.62 o 
  11  20   7      468.37      -88.46    544.38 o 
   0  21   7        3.27      409.71    459.62 o 
   1  21   7       16.97      435.93    357.62 o 
   2  21   7     1160.79      995.34    357.86 o 
   3  21   7     2142.18     2566.47    412.58 o 
   4  21   7     2436.69     2329.93    388.81 o 
   5  21   7     5735.03     6030.48    532.51 o 
   6  21   7    23559.92    25828.96   1014.63 o 
   7  21   7     6184.93     6366.02    636.17 o 
   8  21   7     9221.60     8577.86    793.14 o 
   9  21   7     3243.04     2888.75    677.05 o 
   1  22   7     2858.26     3172.42    513.07 o 
   2  22   7     2959.15     2466.58    443.94 o 
   3  22   7     4164.99     4171.09    519.06 o 
   4  22   7       12.75      510.33    350.55 o 
   5  22   7     1645.03     1732.47    443.55 o 
   6  22   7       16.89      245.79    394.99 o 
   0  23   7       47.06     -501.19    587.29 o 
   1  23   7     2409.73     1398.94    426.37 o 
   0   0   8    30326.63    27915.18    930.60 o 
   1   0   8     4799.40     4312.93    287.94 o 
   2   0   8     8222.37     7474.33    575.11 o 
   3   0   8    35868.18    35754.22    885.67 o 
   4   0   8     9784.95     9871.11    486.93 o 
   5   0   8    58994.15    59368.33   1255.92 o 
   6   0   8    11092.54     9903.66    726.20 o 
   7   0   8    64944.77    67088.14   1541.79 o 
   8   0   8     2009.12     1614.71    321.07 o 
   9   0   8    71503.48    71368.48   1646.97 o 
  10   0   8    63835.69    61260.63   1508.88 o 
  11   0   8    11717.34    12443.18    991.06 o 
  12   0   8      211.91      470.44    315.91 o 
  13   0   8      548.44      317.36    353.04 o 
  14   0   8    51304.07    50839.85   1673.86 o 
  15   0   8     9728.46    10602.53   1843.68 o 
  16   0   8     7452.71     6643.34    762.09 o 
  17   0   8      755.82      317.22    409.01 o 
  18   0   8      387.30     1091.69    509.66 o 
  19   0   8     8444.23     7474.16    857.51 o 
  20   0   8     4119.73     4178.68    822.87 o 
  21   0   8      468.38     -239.19    721.30 o 
   1   1   8     6115.46     6155.79    206.58 o 
   2   1   8    15770.28    14270.79    489.85 o 
   3   1   8    34432.26    29929.24    546.10 o 
   4   1   8    29589.11    30441.89    604.55 o 
   5   1   8     9866.06    10507.69    378.99 o 
   6   1   8    11228.02    11694.75    403.82 o 
   7   1   8     1827.24     2507.38    253.35 o 
   8   1   8    18328.56    18074.48    508.39 o 
   9   1   8    34471.87    33314.53    728.89 o 
  10   1   8     1023.17     1662.87    267.28 o 
  11   1   8     9346.62     7984.62    434.59 o 
  12   1   8       18.63      -39.52    205.86 o 
  13   1   8    17256.65    17647.30    708.97 o 
  14   1   8     5590.35     6094.75    484.41 o 
  15   1   8     8516.55     8298.25    562.48 o 
  16   1   8      343.95      263.89    284.92 o 
  17   1   8     1805.05     2025.38    455.70 o 
  18   1   8     3176.16     3651.54    462.33 o 
  19   1   8      232.29       63.24    351.47 o 
  20   1   8     3005.51     2236.36    514.89 o 
  21   1   8      356.08     1485.77    533.25 o 
   0   2   8     7483.02     8106.70    550.75 o 
   1   2   8     3706.84     3800.12    214.11 o 
   2   2   8     8972.17     8289.42    300.18 o 
   3   2   8    29566.77    26055.55    529.54 o 
   4   2   8       55.67      176.69    127.10 o 
   5   2   8     4420.08     6259.12    334.51 o 
   6   2   8     5258.53     5228.41    337.72 o 
   7   2   8     3006.05     2794.09    238.59 o 
   9   2   8     1061.22     2234.63    232.76 o 
  10   2   8     2459.10     3610.59    297.54 o 
  11   2   8       73.09      164.11    195.21 o 
  12   2   8     7332.28     7689.19    453.69 o 
  13   2   8        6.39     -196.07    210.20 o 
  14   2   8    21136.46    20526.22    783.86 o 
  15   2   8      116.67      127.16    267.93 o 
  16   2   8      377.67      781.07    304.70 o 
  17   2   8     9141.56    10166.24    750.55 o 
  18   2   8      916.16      850.08    355.59 o 
  19   2   8     7833.81     7846.42    669.05 o 
  20   2   8       65.26      539.33    412.12 o 
  21   2   8     1362.92     1887.27    632.58 o 
   1   3   8    53782.54    55790.41    755.93 o 
   2   3   8     4590.18     4511.50    359.47 o 
   3   3   8    16844.97    16810.14    455.48 o 
   4   3   8    10486.03     9479.90    438.22 o 
   5   3   8     7265.23     7270.73    318.10 o 
   6   3   8    50223.61    46905.77    913.50 o 
   7   3   8    11090.01    10877.18    399.34 o 
   9   3   8     4379.67     4783.00    321.94 o 
  10   3   8    12173.96    13090.43    537.37 o 
  11   3   8      100.19      406.73    212.81 o 
  12   3   8     1420.37     1508.73    263.11 o 
  13   3   8      452.72      398.91    229.54 o 
  14   3   8     1376.19     2086.58    353.93 o 
  15   3   8     6581.79     7596.06    540.72 o 
  16   3   8       13.83        2.14    291.88 o 
  17   3   8     1172.92      285.23    352.15 o 
  18   3   8     3114.21     4176.24    505.37 o 
  19   3   8        0.65      137.52    412.64 o 
  20   3   8      253.70      227.47    424.97 o 
  21   3   8      241.83     -166.07    456.13 o 
   0   4   8    47859.41    45766.02    985.02 o 
   1   4   8      591.84      637.34    139.21 o 
   2   4   8    11423.04    12249.60    361.00 o 
   3   4   8    35079.63    32356.33    634.10 o 
   4   4   8     4369.47     3900.62    254.91 o 
   5   4   8    47991.98    48152.76    829.51 o 
   6   4   8      486.94     1122.73    190.67 o 
   7   4   8    95371.97    92077.66   1362.37 o 
   8   4   8    12236.01    14379.77    618.72 o 
   9   4   8     6283.95     5608.25    379.26 o 
  10   4   8      123.79      101.28    180.16 o 
  11   4   8     1473.83     1622.37    309.35 o 
  12   4   8     4335.65     4836.92    411.84 o 
  13   4   8      622.92      544.14    246.28 o 
  14   4   8     6348.81     7108.25    513.12 o 
  15   4   8    18853.54    17657.11    819.51 o 
  16   4   8     3967.20     4773.41    511.17 o 
  17   4   8    21946.64    22475.06    961.94 o 
  18   4   8     2747.19     2302.20    452.07 o 
  19   4   8     4340.26     3536.61    648.69 o 
  20   4   8      343.61      217.02    435.38 o 
  21   4   8       66.99     -438.73    438.73 o 
   1   5   8    52708.21    49448.75    745.44 o 
   2   5   8        7.94      206.47    127.40 o 
   3   5   8    48762.24    51133.67    845.80 o 
   4   5   8     1690.71     2217.59    219.37 o 
   5   5   8      975.67      971.83    196.11 o 
   6   5   8    66228.47    63051.47   1002.81 o 
   7   5   8     2416.27     2996.17    248.19 o 
   8   5   8    17916.14    18843.67    606.92 o 
   9   5   8     2406.81     2575.81    279.59 o 
  10   5   8      893.45     1219.35    243.36 o 
  11   5   8     1613.31     1826.70    277.44 o 
  12   5   8      692.34      690.25    256.23 o 
  13   5   8     6143.68     7324.94    508.02 o 
  14   5   8    12627.37    13190.11    696.79 o 
  15   5   8    12479.46    11801.47    724.61 o 
  16   5   8     1183.99     1587.78    395.26 o 
  17   5   8     1273.31     1654.19    402.17 o 
  18   5   8     7501.15     7089.06    774.90 o 
  19   5   8     2694.26     2947.16    553.23 o 
  20   5   8      532.46     -330.84    417.00 o 
   0   6   8    27719.30    25020.77    719.97 o 
   1   6   8     5087.61     5381.35    257.00 o 
   2   6   8     4676.54     5759.00    311.61 o 
   3   6   8    27980.63    27171.22    593.12 o 
   4   6   8      806.91      345.25    152.45 o 
   5   6   8     1456.90     1685.31    205.17 o 
   6   6   8     6916.29     6622.87    340.45 o 
   7   6   8    10947.12    12139.75    438.01 o 
   8   6   8      488.55      287.26    188.94 o 
   9   6   8     6755.09     8544.52    456.22 o 
  10   6   8    24098.98    25255.50    791.60 o 
  11   6   8     3430.84     3087.07    346.57 o 
  12   6   8       18.83       -6.00    218.47 o 
  13   6   8      109.52      148.80    250.74 o 
  14   6   8    18983.29    20615.39    798.83 o 
  15   6   8       20.32      300.95    290.81 o 
  16   6   8     2694.99     3949.31    510.02 o 
  17   6   8     2998.50     3351.66    541.66 o 
  18   6   8        1.70     -298.76    386.28 o 
  19   6   8     4806.48     4723.92    614.95 o 
  20   6   8     1029.45     1059.03    493.14 o 
   1   7   8    26113.42    25654.71    530.03 o 
   2   7   8    19286.82    18646.36    452.91 o 
   3   7   8    41172.57    39977.02    726.57 o 
   4   7   8    28005.89    27170.34    617.86 o 
   5   7   8      563.14      421.21    202.74 o 
   6   7   8     8172.77     7473.38    359.38 o 
   7   7   8       44.08     -123.36    157.42 o 
   8   7   8       59.94      125.67    172.52 o 
   9   7   8    17562.52    18210.78    639.77 o 
  10   7   8     3908.79     4630.56    400.28 o 
  11   7   8    12234.92    13768.17    641.71 o 
  12   7   8        0.54       85.48    238.35 o 
  13   7   8    11362.94    12867.25    653.77 o 
  14   7   8     5705.10     7498.99    532.02 o 
  15   7   8     3791.11     2914.23    456.45 o 
  16   7   8      865.85     1124.42    345.65 o 
  17   7   8      724.31      572.60    416.74 o 
  18   7   8      579.02      834.58    477.06 o 
  19   7   8      473.25      541.93    427.21 o 
  20   7   8     3100.95     1922.09    609.36 o 
   0   8   8    74695.15    71867.21   1431.29 o 
   1   8   8     3492.51     4085.52    250.65 o 
   2   8   8    66324.60    62797.35    925.73 o 
   3   8   8    36715.45    38619.95    881.61 o 
   4   8   8     3759.47     5060.75    322.92 o 
   5   8   8    46326.45    48513.32    859.12 o 
   6   8   8     2036.50     2613.60    285.49 o 
   7   8   8    45972.73    45073.78    962.93 o 
   8   8   8     6792.53     5704.01    400.61 o 
   9   8   8    14280.67    13528.30    578.46 o 
  10   8   8    15600.93    17436.26    655.90 o 
  11   8   8     1425.54     1227.75    292.05 o 
  12   8   8    17965.86    17798.63    734.87 o 
  13   8   8     1368.76     1550.55    369.16 o 
  14   8   8    32732.88    38326.07   1082.44 o 
  15   8   8    10214.47    11293.14    737.05 o 
  16   8   8     1903.43     1437.79    394.28 o 
  17   8   8     1205.35     1389.92    457.39 o 
  18   8   8       19.90     -352.61    352.61 o 
  19   8   8     8973.96     7689.84    924.23 o 
  20   8   8     1784.73     1510.06    570.96 o 
   1   9   8     3107.61     2578.30    222.97 o 
   2   9   8     4367.61     5003.61    321.47 o 
   3   9   8     9472.15     9953.04    390.78 o 
   4   9   8    11099.04    10452.45    399.35 o 
   5   9   8     3309.44     2757.61    283.68 o 
   6   9   8     2639.32     2339.50    287.90 o 
   7   9   8      482.77      551.44    227.26 o 
   8   9   8     7631.79     8650.09    480.96 o 
   9   9   8     1925.84     2253.43    298.99 o 
  10   9   8     6286.19     5586.38    420.75 o 
  11   9   8      734.51      853.45    282.09 o 
  12   9   8     4214.09     4256.04    421.81 o 
  13   9   8    45196.82    46137.45   1315.63 o 
  14   9   8       20.70      420.69    297.81 o 
  15   9   8    21338.90    19953.71    917.59 o 
  16   9   8        7.07     -148.55    322.40 o 
  17   9   8     1274.42     1405.18    463.70 o 
  18   9   8     1424.81      423.52    518.52 o 
  19   9   8      189.46      446.70    554.64 o 
   1  10   8      126.88      132.54    145.14 o 
   2  10   8     3865.84     2919.53    238.50 o 
   3  10   8    24745.58    23191.27    519.33 o 
   4  10   8       26.39       39.94    173.37 o 
   5  10   8     5810.84     5013.98    390.72 o 
   6  10   8      600.70      957.22    265.30 o 
   7  10   8       42.96       27.67    207.69 o 
   8  10   8       98.18      283.44    224.15 o 
   9  10   8       18.24      -63.48    213.85 o 
  10  10   8     3915.86     4327.01    383.47 o 
  11  10   8        5.06      -47.85    220.11 o 
  12  10   8    10455.10    11144.80    786.82 o 
  13  10   8        8.96      219.74    273.68 o 
  14  10   8    18034.73    17984.02    800.75 o 
  15  10   8      245.61       -8.73    351.46 o 
  16  10   8       37.21     -113.63    362.18 o 
  17  10   8     4367.89     4293.46    605.16 o 
  18  10   8      393.27     -437.16    577.20 o 
  19  10   8     8099.22     8322.19    901.37 o 
   1  11   8    14611.17    14115.04    446.35 o 
   2  11   8       19.47      220.67    170.24 o 
   3  11   8    15788.17    15699.86    471.32 o 
   4  11   8     2911.32     3109.71    367.31 o 
   5  11   8      355.70      698.98    229.91 o 
   6  11   8    20378.52    19837.50    779.68 o 
   7  11   8     3161.14     3470.49    339.85 o 
   8  11   8     1138.30     2034.66    304.00 o 
   9  11   8     1218.49     1116.57    274.04 o 
  10  11   8     2224.37     2244.67    335.54 o 
  11  11   8        2.88     -174.37    219.74 o 
  12  11   8      286.21      320.63    276.12 o 
  13  11   8     1452.66      964.55    322.68 o 
  14  11   8     8522.86     7122.82    670.58 o 
  15  11   8     4083.74     3419.20    550.58 o 
  16  11   8      272.40      595.31    443.17 o 
  17  11   8      593.69      397.34    478.68 o 
  18  11   8     3686.99     4052.85    646.85 o 
   0  12   8    88159.74    84686.42   1703.75 o 
   1  12   8     1103.51     1061.89    227.32 o 
   2  12   8    39340.22    41896.79    812.32 o 
   3  12   8     2509.54     3121.04    257.26 o 
   4  12   8      258.39      133.72    191.79 o 
   5  12   8    24794.63    24138.43    786.00 o 
   6  12   8     6877.08     6523.62    467.48 o 
   7  12   8    70498.95    68986.31   1338.78 o 
   8  12   8     5100.54     5667.25    435.52 o 
   9  12   8     3743.55     3413.71    372.08 o 
  10  12   8     6557.66     6907.98    494.97 o 
  11  12   8      249.52      209.76    259.33 o 
  12  12   8     1106.34     1037.91    333.07 o 
  13  12   8      651.92      448.13    382.87 o 
  14  12   8     4622.22     4295.13    584.05 o 
  15  12   8     4009.54     2915.45    542.77 o 
  16  12   8       66.44      277.35    425.51 o 
  17  12   8     6166.84     6071.67    783.30 o 
  18  12   8      248.90      284.53    511.98 o 
   1  13   8    21142.61    20473.86    629.65 o 
   2  13   8      370.23      644.62    191.67 o 
   3  13   8    16633.36    16732.47    608.62 o 
   4  13   8     1589.25     1867.88    280.03 o 
   5  13   8     3623.35     4043.79    382.97 o 
   6  13   8    28029.50    27933.80    879.22 o 
   7  13   8     1567.56      754.06    311.51 o 
   8  13   8     9110.11     8719.53    528.84 o 
   9  13   8        2.89       15.50    244.32 o 
  10  13   8     1171.43     1099.50    301.22 o 
  11  13   8      809.91      313.25    310.12 o 
  12  13   8      607.80      484.97    336.60 o 
  13  13   8    10386.51    10728.13    806.70 o 
  14  13   8     7459.61     6903.70    686.82 o 
  15  13   8    15034.71    14150.77    955.13 o 
  16  13   8      280.79      440.56    446.77 o 
  17  13   8      536.76        6.94    461.15 o 
   0  14   8     1701.45     2273.20    403.63 o 
   1  14   8       78.12      174.92    206.60 o 
   2  14   8      167.14      154.28    199.92 o 
   3  14   8     8665.66     8985.40    465.35 o 
   4  14   8      398.10      410.49    228.70 o 
   5  14   8     4324.67     5141.58    407.47 o 
   6  14   8       38.41      324.03    263.72 o 
   7  14   8    12472.59    11904.66    640.64 o 
   8  14   8     1248.30     1141.68    285.82 o 
   9  14   8     1274.91     1001.98    327.17 o 
  10  14   8     1031.36     1007.80    330.86 o 
  11  14   8      333.41      174.26    297.90 o 
  12  14   8     1975.43     1986.24    467.19 o 
  13  14   8      727.66     1543.91    462.04 o 
  14  14   8     5679.24     6962.04    807.13 o 
  15  14   8     2315.17     2637.09    557.84 o 
  16  14   8      383.30      798.34    485.80 o 
   1  15   8     6542.88     6445.30    418.31 o 
   2  15   8        6.48      537.49    230.36 o 
   3  15   8     6157.56     6020.86    409.77 o 
   4  15   8      819.42      654.14    245.98 o 
   5  15   8        7.52       65.41    232.71 o 
   6  15   8     2421.17     2152.82    361.31 o 
   7  15   8       12.20      131.19    310.40 o 
   8  15   8      573.58      779.79    338.61 o 
   9  15   8     1727.67     1360.67    354.20 o 
  10  15   8     4048.46     4195.89    484.64 o 
  11  15   8     5394.23     6072.33    594.55 o 
  12  15   8     1251.08      608.28    418.37 o 
  13  15   8     8175.85     7636.29    821.39 o 
  14  15   8       58.85     -400.95    400.95 o 
  15  15   8     1061.28     1315.82    507.17 o 
   0  16   8    21829.04    20043.59   1077.32 o 
   1  16   8      375.20      407.56    254.86 o 
   2  16   8    14634.77    13777.13    585.02 o 
   3  16   8    11607.33    11995.56    558.63 o 
   4  16   8      160.21      716.18    268.86 o 
   5  16   8    26223.27    25530.94    915.05 o 
   6  16   8     4580.55     4254.35    789.24 o 
   7  16   8    29850.58    27860.63   1413.70 o 
   8  16   8     2801.15     2630.98    432.90 o 
   9  16   8     9410.90    10041.03    906.65 o 
  10  16   8     3503.14     3793.66    509.10 o 
  11  16   8     1226.51     1395.88    476.12 o 
  12  16   8     2516.67     1707.31    498.36 o 
  13  16   8      374.79     1039.24    471.96 o 
  14  16   8    12826.93    15615.91   1218.47 o 
   1  17   8     1093.76      395.84    279.10 o 
   2  17   8     8282.27     8333.27    500.42 o 
   3  17   8     4937.69     5248.51    419.14 o 
   4  17   8     8671.47     8919.69    635.99 o 
   5  17   8      923.08     1396.44    365.61 o 
   6  17   8      121.77     -256.54    360.37 o 
   7  17   8     1453.80     1483.46    445.25 o 
   8  17   8      100.82      428.68    387.88 o 
   9  17   8     6515.26     6847.80    765.15 o 
  10  17   8      548.68      358.15    420.64 o 
  11  17   8     3467.89     2951.48    562.94 o 
  12  17   8       19.16      288.74    419.52 o 
  13  17   8    11884.40    12605.33    952.50 o 
   0  18   8     1083.72     1109.53    591.39 o 
   1  18   8     1112.03      977.32    306.41 o 
   2  18   8        0.28       87.37    253.30 o 
   3  18   8     1475.41     1463.94    401.54 o 
   4  18   8     2611.61     2653.13    465.32 o 
   5  18   8     1609.76     1552.48    394.41 o 
   6  18   8     4452.67     4381.11    600.69 o 
   7  18   8     4685.74     3643.13    558.49 o 
   8  18   8       75.44      103.62    411.03 o 
   9  18   8     5628.53     4877.11    707.42 o 
  10  18   8    12871.03    14701.72   1444.51 o 
  11  18   8     2006.73     1617.12    510.19 o 
  12  18   8      252.63      826.78    496.06 o 
   1  19   8     2814.95     2558.06    438.92 o 
   2  19   8     1303.57     1651.79    339.06 o 
   3  19   8     3764.58     3776.24    581.20 o 
   4  19   8       16.76      422.48    349.67 o 
   5  19   8        4.73     -190.64    350.23 o 
   6  19   8    15435.75    14239.32    934.42 o 
   7  19   8      282.11      485.74    433.08 o 
   8  19   8     7955.15     9338.52    896.99 o 
   9  19   8      518.62      613.02    493.28 o 
  10  19   8       45.50     -447.89    447.89 o 
  11  19   8     1635.16      550.41    549.40 o 
   1  20   8       33.03      -34.79    351.67 o 
   2  20   8     4800.65     4661.18    538.30 o 
   3  20   8     1386.24     1294.15    380.11 o 
   4  20   8     1617.11     1605.94    419.94 o 
   5  20   8     6121.44     5136.27    695.27 o 
   6  20   8      539.91     1107.17    488.14 o 
   7  20   8     7987.72     8701.86    868.36 o 
   8  20   8     3450.20     3804.18    668.42 o 
   9  20   8      437.26      511.47    527.93 o 
   1  21   8    10488.67     8961.44    750.36 o 
   2  21   8     1548.33     1275.34    424.98 o 
   3  21   8     2474.62     1938.98    449.33 o 
   4  21   8     5928.54     5054.70    578.79 o 
   5  21   8     2276.26     3073.95    579.64 o 
   6  21   8    16714.54    17708.46   1080.49 o 
   7  21   8     2744.87     3013.01    672.17 o 
   0  22   8      222.28      599.08    627.30 o 
   1  22   8      239.63       -9.36    430.30 o 
   2  22   8       84.26      420.10    382.91 o 
   3  22   8     8470.86     7281.32    805.40 o 
   1   0   9     5727.36     7608.91    985.13 o 
   2   0   9     1228.98     1611.44    360.50 o 
   3   0   9    22427.61    18595.58    677.88 o 
   4   0   9    31021.88    30192.20    851.72 o 
   5   0   9    86703.78    79692.91   1580.20 o 
   6   0   9      280.81      787.28    263.20 o 
   7   0   9    91394.22    92455.27   1786.18 o 
   8   0   9     4247.51     4875.09    465.69 o 
   9   0   9      570.77      807.03    290.86 o 
  10   0   9     5255.34     5830.39    737.42 o 
  11   0   9     1861.36     1648.07    553.75 o 
  12   0   9     4674.18     4306.58    570.06 o 
  13   0   9     1324.81     1294.01    441.18 o 
  14   0   9    13108.61    14046.09    990.75 o 
  15   0   9      453.09      564.28    417.42 o 
  16   0   9     1257.81      176.79    399.26 o 
  17   0   9      129.41      219.77    479.56 o 
  18   0   9      210.78      485.47    499.49 o 
  19   0   9    25553.74    26745.13   1829.83 o 
  20   0   9      655.34     -593.52    593.52 o 
   0   1   9       76.86      433.17    236.46 o 
   1   1   9    59770.14    57413.00   1066.21 o 
   2   1   9     2869.33     2757.29    270.76 o 
   3   1   9    43494.45    40069.23    704.73 o 
   4   1   9     5058.63     5635.80    305.85 o 
   5   1   9      755.11      899.42    172.22 o 
   6   1   9    21877.36    21489.79    561.05 o 
   7   1   9     5424.49     5547.00    329.59 o 
   8   1   9      652.47      790.10    191.84 o 
   9   1   9     7499.70     8484.71    400.89 o 
  10   1   9     3462.87     3539.65    319.90 o 
  11   1   9    18093.47    17616.62    643.74 o 
  12   1   9       51.12     -103.85    218.05 o 
  13   1   9     8703.45     9202.95    767.77 o 
  14   1   9       15.14      405.37    284.17 o 
  15   1   9     1252.05      964.61    324.39 o 
  16   1   9      190.82      208.95    299.61 o 
  17   1   9       78.65      631.21    337.25 o 
  18   1   9    25019.35    29017.25   1290.63 o 
  19   1   9      151.53      529.64    397.75 o 
  20   1   9      425.68      450.36    418.19 o 
   1   2   9       86.23      306.60    166.26 o 
   2   2   9    30775.03    29585.99    593.12 o 
   3   2   9    15254.17    13251.49    400.53 o 
   4   2   9       98.05      421.29    150.47 o 
   5   2   9    11716.98    13806.31    452.95 o 
   6   2   9      589.58      928.54    183.12 o 
   7   2   9     8343.03    10411.83    417.19 o 
   8   2   9     1399.67     2326.84    247.28 o 
   9   2   9    28812.05    28488.20    670.41 o 
  10   2   9        0.96      124.92    192.69 o 
  11   2   9      663.06      520.64    227.84 o 
  12   2   9     3568.79     3861.57    529.69 o 
  13   2   9      647.18      430.59    267.79 o 
  14   2   9     1993.18     1939.75    357.24 o 
  15   2   9       14.56       64.33    296.14 o 
  16   2   9      133.67     -119.45    307.99 o 
  17   2   9       15.45      185.87    344.62 o 
  18   2   9       15.18     -213.43    351.64 o 
  19   2   9     2160.68     2388.03    471.52 o 
  20   2   9      264.42     -416.29    416.29 o 
   1   3   9   151412.89   142409.86   1799.90 o 
   2   3   9    24977.38    23773.72    541.91 o 
   3   3   9     2773.35     2814.80    237.35 o 
   4   3   9     3834.18     3629.33    296.98 o 
   5   3   9    14074.14    14976.16    480.46 o 
   6   3   9   131992.19   129642.03   1688.26 o 
   7   3   9    15676.46    14604.00    486.80 o 
   8   3   9      597.30      731.19    193.71 o 
   9   3   9     9967.81     9466.97    487.50 o 
  10   3   9     8412.79     8647.40    479.70 o 
  11   3   9     5078.75     3714.67    342.05 o 
  12   3   9     1231.90      936.48    250.07 o 
  13   3   9      356.48      887.45    268.35 o 
  14   3   9      419.01      597.01    357.17 o 
  15   3   9      253.79     -173.43    295.99 o 
  16   3   9     3383.58     4312.23    499.49 o 
  17   3   9       13.05      388.84    348.50 o 
  18   3   9        1.44       26.97    355.91 o 
  19   3   9      498.62      785.69    413.30 o 
  20   3   9      344.78      -35.23    459.46 o 
   1   4   9     3074.85     2717.47    272.25 o 
   2   4   9   120021.32   121622.45   1586.80 o 
   3   4   9       19.94      -51.30    146.40 o 
   4   4   9      703.01      588.10    162.98 o 
   5   4   9     7979.17     8845.47    481.60 o 
   6   4   9        2.19       98.10    171.57 o 
   7   4   9    73966.99    70838.77   1173.03 o 
   8   4   9      120.76      589.03    213.88 o 
   9   4   9    47000.42    47345.97   1125.97 o 
  10   4   9     8023.51     8847.54    490.68 o 
  11   4   9      201.95      117.44    239.36 o 
  12   4   9       36.54      -22.79    211.57 o 
  13   4   9     2024.18     1019.43    378.77 o 
  14   4   9      122.08     -264.73    264.73 o 
  15   4   9       28.31        0.45    314.05 o 
  16   4   9        0.47      162.60    324.90 o 
  17   4   9     1545.06     1145.68    414.56 o 
  18   4   9       32.87     -335.66    335.66 o 
  19   4   9     1187.21     1213.23    462.04 o 
  20   4   9      924.27       15.35    462.78 o 
   0   5   9     6375.64     6788.72    599.99 o 
   1   5   9    78866.09    77907.70   1227.15 o 
   2   5   9    19413.54    18194.22    520.85 o 
   3   5   9     1045.70      669.15    165.56 o 
   4   5   9       70.13       82.34    150.66 o 
   5   5   9      176.03      520.06    183.29 o 
   6   5   9    61929.09    62888.56   1036.89 o 
   7   5   9     1135.17      772.14    209.53 o 
   8   5   9     3450.49     3376.22    379.17 o 
   9   5   9    23797.45    23985.76    721.96 o 
  10   5   9     5940.35     5742.12    407.44 o 
  11   5   9    12672.52    11034.35    549.96 o 
  12   5   9      155.81      -44.61    239.80 o 
  13   5   9      104.91      199.82    272.49 o 
  14   5   9      681.62      979.89    305.57 o 
  15   5   9     1287.95     1787.18    385.69 o 
  16   5   9     1347.42     1651.26    508.24 o 
  17   5   9     2759.66     2666.19    462.55 o 
  18   5   9      327.19      310.11    423.17 o 
  19   5   9      893.30     1384.46    510.13 o 
   1   6   9     1987.79     2192.58    260.90 o 
   2   6   9    23706.87    25149.59    657.32 o 
   3   6   9      112.70      278.85    177.29 o 
   4   6   9     4155.07     4211.31    294.09 o 
   5   6   9     1975.60     2545.06    264.55 o 
   6   6   9      136.03      266.23    178.12 o 
   7   6   9       54.95      403.56    194.50 o 
   8   6   9     1173.37      789.86    216.89 o 
   9   6   9     3606.97     3515.50    366.62 o 
  10   6   9     1946.31     1435.60    303.63 o 
  11   6   9      561.10     1037.47    288.25 o 
  12   6   9        7.03       13.33    244.69 o 
  13   6   9     1254.79      393.40    285.57 o 
  14   6   9     4024.00     3363.89    416.16 o 
  15   6   9     2574.11     2848.96    443.10 o 
  16   6   9      427.34      712.08    379.25 o 
  17   6   9       28.92      979.15    379.97 o 
  18   6   9      226.74     1026.36    460.28 o 
  19   6   9     6253.70     7837.40    775.62 o 
   0   7   9      727.19      936.98    322.90 o 
   1   7   9    27822.95    29171.54    676.17 o 
   2   7   9     7906.02     8646.16    596.35 o 
   3   7   9    40780.52    38594.63    822.48 o 
   4   7   9     2859.69     3592.76    301.19 o 
   5   7   9      522.26      452.81    183.13 o 
   6   7   9    35906.85    34296.88    829.10 o 
   7   7   9      734.64      559.43    211.22 o 
   8   7   9      958.25      779.61    242.60 o 
   9   7   9      395.68      840.43    250.72 o 
  10   7   9       35.41      170.06    249.64 o 
  11   7   9     5674.71     5225.22    457.63 o 
  12   7   9       13.03      301.70    254.15 o 
  13   7   9     6037.22     6072.16    496.36 o 
  14   7   9       83.98      125.90    286.88 o 
  15   7   9      367.72      409.21    320.61 o 
  16   7   9      262.44      578.11    365.40 o 
  17   7   9       20.37      597.26    423.16 o 
  18   7   9     9079.06    10842.45   1183.12 o 
  19   7   9      219.12      344.17    483.41 o 
   1   8   9     6980.72     7113.68    398.29 o 
   2   8   9     5188.52     5653.37    351.66 o 
   3   8   9    64142.18    63462.79   1227.55 o 
   4   8   9     3662.43     3782.29    293.75 o 
   5   8   9    29504.63    32332.54    720.51 o 
   6   8   9      609.60      529.78    225.32 o 
   7   8   9     6797.79     6758.59    445.47 o 
   8   8   9      132.00      -39.49    196.79 o 
   9   8   9      387.82      267.94    244.45 o 
  10   8   9     5544.47     5680.31    471.24 o 
  11   8   9      205.19      375.77    271.34 o 
  12   8   9     7529.97     8169.19    552.20 o 
  13   8   9      536.50      374.42    294.94 o 
  14   8   9     3731.77     2514.25    406.21 o 
  15   8   9        1.91       85.24    315.97 o 
  16   8   9     1093.85     1082.07    384.18 o 
  17   8   9      793.62     1422.89    480.09 o 
  18   8   9      174.23     -161.38    472.43 o 
  19   8   9    16774.11    17237.69   1873.99 o 
   0   9   9     8405.59     7819.42    561.46 o 
   1   9   9     7367.10     6678.60    373.08 o 
   2   9   9     7516.75     7114.71    385.11 o 
   3   9   9    43934.65    43184.89    864.77 o 
   4   9   9     7288.03     8718.13    429.21 o 
   5   9   9    10141.97    10182.72    519.18 o 
   6   9   9    21232.12    20687.27    716.12 o 
   7   9   9       11.00      269.66    223.72 o 
   8   9   9     1775.71     1675.95    284.46 o 
   9   9   9     2322.09     1489.40    291.57 o 
  10   9   9     2631.97     1982.99    317.05 o 
  11   9   9      130.71      412.37    284.99 o 
  12   9   9     2246.97     2575.63    389.08 o 
  13   9   9     3856.37     5404.03    701.38 o 
  14   9   9      212.41       83.30    293.49 o 
  15   9   9     4623.88     3594.71    477.95 o 
  16   9   9     4844.31     3363.06    505.30 o 
  17   9   9     6850.12     6449.95    889.78 o 
  18   9   9     6589.01     6703.09    827.06 o 
   1  10   9     1051.24     1219.98    217.77 o 
   2  10   9    20170.19    20767.68    617.07 o 
   3  10   9    14542.58    13613.32    555.23 o 
   4  10   9      513.14      976.99    307.90 o 
   5  10   9     3830.19     4030.43    372.76 o 
   6  10   9     1081.03      408.40    228.88 o 
   7  10   9      455.51       -3.67    231.32 o 
   8  10   9        2.40      274.22    234.20 o 
   9  10   9     1996.60     2197.01    326.65 o 
  10  10   9     1123.91     1197.49    296.66 o 
  11  10   9      169.12      -27.75    246.52 o 
  12  10   9     2092.27     1217.90    352.23 o 
  13  10   9     1698.84     1598.39    366.05 o 
  14  10   9     2633.67     1813.10    377.91 o 
  15  10   9      776.67     1625.96    442.09 o 
  16  10   9     1535.09     1862.99    488.35 o 
  17  10   9      162.58      811.67    467.44 o 
  18  10   9      101.95      493.25    530.14 o 
   0  11   9     2393.13     2275.11    471.71 o 
   1  11   9    21230.05    21805.20    636.19 o 
   2  11   9     4485.77     4388.40    352.58 o 
   3  11   9     4066.11     4165.56    354.62 o 
   4  11   9      168.63       70.14    224.25 o 
   5  11   9        6.94      452.47    244.88 o 
   6  11   9    33724.21    32381.59    888.74 o 
   7  11   9     1346.93     1120.17    273.80 o 
   8  11   9       47.86      643.65    262.25 o 
   9  11   9     7739.89     7736.44    717.47 o 
  10  11   9     2058.47     2396.38    349.02 o 
  11  11   9     9885.38     9589.18    724.08 o 
  12  11   9        2.10       50.22    278.12 o 
  13  11   9     2480.86     2634.88    429.13 o 
  14  11   9      481.06      321.31    378.71 o 
  15  11   9      511.63      835.49    446.89 o 
  16  11   9     1909.52     1648.69    497.21 o 
  17  11   9      602.43      917.40    489.39 o 
   1  12   9    10656.33    11385.72    495.28 o 
   2  12   9    25910.25    24525.32    742.14 o 
   3  12   9    22928.00    24329.64    806.65 o 
   4  12   9       10.67       54.61    238.27 o 
   5  12   9     6642.25     5851.67    460.43 o 
   6  12   9        2.05      226.05    245.02 o 
   7  12   9    14001.66    13097.74    628.91 o 
   8  12   9     1261.17     1969.74    326.19 o 
   9  12   9    14071.97    13347.99    649.35 o 
  10  12   9     4597.12     4040.92    455.63 o 
  11  12   9      118.01      604.44    303.57 o 
  12  12   9     1688.51     1956.03    363.88 o 
  13  12   9      322.23      243.29    352.02 o 
  14  12   9     1328.94      944.46    509.02 o 
  15  12   9      730.85      638.64    444.51 o 
  16  12   9      254.21      186.08    432.14 o 
   0  13   9     5941.79     7221.91   1217.45 o 
   1  13   9    56403.85    56020.52   1143.76 o 
   2  13   9     3612.41     3876.69    398.22 o 
   3  13   9     4363.44     4390.59    411.98 o 
   4  13   9      238.66      672.58    279.03 o 
   5  13   9      387.44      230.22    264.08 o 
   6  13   9    48307.70    50808.64   1204.45 o 
   7  13   9      346.89      796.30    286.23 o 
   8  13   9      105.92      954.41    308.02 o 
   9  13   9    16170.09    17817.72    743.33 o 
  10  13   9     7075.32     5386.40    469.50 o 
  11  13   9     9190.10     9969.98    652.52 o 
  12  13   9      457.86      424.71    335.17 o 
  13  13   9      115.64     -369.95    369.95 o 
  14  13   9     1179.35     1153.96    465.78 o 
  15  13   9     1583.90     2532.46    551.82 o 
  16  13   9      711.64      778.93    494.78 o 
   1  14   9       28.65      590.77    246.69 o 
   2  14   9    24177.85    25803.83    931.49 o 
   3  14   9     2203.68     2079.15    360.44 o 
   4  14   9      403.74      719.83    284.95 o 
   5  14   9     1007.98      954.99    314.75 o 
   6  14   9      625.00     1053.37    318.76 o 
   7  14   9     2814.02     2378.05    363.68 o 
   8  14   9      512.69      857.37    318.65 o 
   9  14   9     7371.12     7497.42    541.19 o 
  10  14   9      683.93      730.12    344.34 o 
  11  14   9        5.35     -295.31    318.56 o 
  12  14   9      275.90     1467.36    420.93 o 
  13  14   9      972.65     1277.33    465.50 o 
  14  14   9      692.53     1197.94    477.11 o 
  15  14   9       82.56      360.31    470.33 o 
   0  15   9     1832.69     1919.61    493.82 o 
   1  15   9      852.38     1454.05    324.76 o 
   2  15   9     5720.78     5790.90    528.15 o 
   3  15   9    20977.45    22510.71    904.97 o 
   4  15   9     3985.53     4423.13    562.60 o 
   5  15   9     9587.00    11532.76    794.16 o 
   6  15   9    35336.15    36458.07   1068.35 o 
   7  15   9       45.17      355.72    316.08 o 
   8  15   9     1627.29     2659.74    417.69 o 
   9  15   9        1.15      920.40    351.75 o 
  10  15   9     1062.37     1166.98    382.52 o 
  11  15   9        2.91      357.48    373.93 o 
  12  15   9      849.70      918.89    445.47 o 
  13  15   9       84.73      613.60    454.33 o 
  14  15   9      359.74       96.29    454.95 o 
   1  16   9     2337.99     2852.50    389.47 o 
   2  16   9     3058.31     3238.70    570.40 o 
   3  16   9    27934.95    28760.29   1031.31 o 
   4  16   9      542.00     1586.28    393.28 o 
   5  16   9    37857.09    39457.30   1209.37 o 
   6  16   9     2070.74     1257.85    425.88 o 
   7  16   9     4386.98     5070.72    603.18 o 
   8  16   9      804.05      365.25    337.15 o 
   9  16   9     1596.56     2619.24    441.02 o 
  10  16   9     4012.66     4245.37    653.39 o 
  11  16   9       11.90       76.13    524.78 o 
  12  16   9     6837.64     8505.87    789.80 o 
  13  16   9      246.47     1407.83    515.37 o 
   0  17   9     1108.44     1791.98    625.91 o 
   1  17   9    33803.30    34375.00   1042.93 o 
   2  17   9      639.37     1392.32    373.23 o 
   3  17   9    13707.95    14146.80    797.53 o 
   4  17   9     2313.53     1881.33    418.68 o 
   5  17   9     1185.60     1296.38    424.52 o 
   6  17   9     4953.12     4747.13    695.66 o 
   7  17   9     1626.79     1868.76    494.90 o 
   8  17   9      385.85      365.97    420.75 o 
   9  17   9        9.45     -358.59    358.59 o 
  10  17   9      974.94     1110.47    442.47 o 
  11  17   9     7329.46     6405.64    722.93 o 
  12  17   9      544.28      374.67    500.19 o 
   1  18   9      199.82      558.26    348.65 o 
   2  18   9      170.99      173.60    352.24 o 
   3  18   9       14.68      192.93    387.89 o 
   4  18   9     4053.70     3807.11    576.07 o 
   5  18   9     3687.31     4285.75    676.69 o 
   6  18   9      437.02      411.88    446.68 o 
   7  18   9     3520.07     3185.51    563.54 o 
   8  18   9      858.44      562.68    435.98 o 
   9  18   9       29.17       -2.63    439.50 o 
  10  18   9     3413.33     3664.00    689.71 o 
   0  19   9     1203.11      600.08    613.77 o 
   1  19   9    11012.72    10865.43    802.39 o 
   2  19   9      106.26       89.62    414.52 o 
   3  19   9      597.68      855.99    446.91 o 
   4  19   9     2062.05     1914.48    541.84 o 
   5  19   9      290.45      516.60    450.85 o 
   6  19   9     3496.65     2978.11    563.06 o 
   7  19   9        4.02      553.79    451.18 o 
   8  19   9      138.55     -217.02    422.03 o 
   9  19   9     4365.41     3839.16    716.95 o 
   1  20   9      721.57      706.03    732.35 o 
   2  20   9     9394.03     9342.16    904.19 o 
   3  20   9     1106.66     2199.53    511.88 o 
   4  20   9        0.28      222.83    445.26 o 
   5  20   9     6816.75     6784.84    725.91 o 
   6  20   9      121.83      305.68    458.39 o 
   0  21   9      572.84     2734.52    964.34 o 
   1  21   9    47205.91    46347.93   2272.67 o 
   2  21   9     2961.95     2689.50    683.43 o 
   3  21   9     1762.64     1728.99    635.52 o 
   0   0  10     2020.51     1586.16    422.67 o 
   1   0  10     2072.56     1558.97    414.55 o 
   2   0  10     2583.75     2113.99    367.03 o 
   3   0  10    33208.52    30029.80   1046.92 o 
   4   0  10     8493.45     9119.28    630.06 o 
   5   0  10    73796.25    69036.63   1491.91 o 
   6   0  10    20212.60    18012.61    738.99 o 
   7   0  10    16064.11    17377.30    794.99 o 
   8   0  10       36.95     -108.92    232.99 o 
   9   0  10     8707.93     8366.71    562.33 o 
  10   0  10    13187.60    11088.50    727.59 o 
  11   0  10     4750.05     4449.19    615.43 o 
  12   0  10      800.40     1173.22    448.93 o 
  13   0  10     3900.73     3754.38    607.31 o 
  14   0  10     2118.34     1849.58    622.34 o 
  15   0  10      551.65      393.99    437.54 o 
  16   0  10      120.64     -194.52    461.86 o 
  17   0  10     1899.29     1932.28    919.44 o 
  18   0  10      351.81       47.71    515.48 o 
  19   0  10    15593.75    18274.88   1525.40 o 
   1   1  10     1249.61     1006.48    209.73 o 
   2   1  10      181.91      454.13    182.57 o 
   3   1  10    12492.71    13333.66    521.21 o 
   4   1  10      913.82      675.01    206.18 o 
   5   1  10     2373.44     2436.65    239.60 o 
   6   1  10    19839.21    19802.85    694.63 o 
   7   1  10      315.40      280.14    182.52 o 
   8   1  10       97.00      -45.63    176.15 o 
   9   1  10     1174.81     1241.93    235.96 o 
  10   1  10     5244.52     4750.83    391.44 o 
  11   1  10    63825.57    64953.51   1448.89 o 
  12   1  10     1638.75     1205.67    428.37 o 
  13   1  10    31425.24    31306.44   1199.49 o 
  14   1  10     1010.00      985.12    328.39 o 
  15   1  10      674.70      923.86    320.74 o 
  16   1  10     1495.81     1620.28    392.00 o 
  17   1  10      206.88      272.03    470.55 o 
  18   1  10     1939.64     1726.01    451.90 o 
  19   1  10     2320.52     2696.15    695.33 o 
   0   2  10    16467.11    15336.12   1146.43 o 
   1   2  10      867.41      664.49    201.25 o 
   2   2  10     9399.64     8597.12    448.77 o 
   3   2  10      859.39      543.05    228.19 o 
   4   2  10      622.15      776.98    199.18 o 
   5   2  10     1369.14     1341.70    205.81 o 
   6   2  10     1481.00     1014.49    210.32 o 
   7   2  10     5208.33     4252.19    314.49 o 
   8   2  10      489.47      728.46    205.65 o 
   9   2  10      894.24     1247.92    257.80 o 
  10   2  10    20489.68    19692.92    695.98 o 
  11   2  10     2062.06     2128.79    344.07 o 
  12   2  10       16.19       -7.41    266.79 o 
  13   2  10       13.12     -176.26    270.25 o 
  14   2  10    12929.51    13283.59    846.50 o 
  15   2  10     2577.94     2940.95    433.89 o 
  16   2  10      311.74      192.59    348.04 o 
  17   2  10      308.09      204.46    369.68 o 
  18   2  10       52.05     -185.65    366.76 o 
  19   2  10     1012.63      758.17    458.17 o 
   1   3  10    12175.82    13576.81    526.82 o 
   2   3  10    13544.98    14455.92    542.01 o 
   3   3  10      450.35       78.78    176.39 o 
   4   3  10     5890.54     6456.12    443.83 o 
   5   3  10      401.98      238.58    173.88 o 
   6   3  10    12189.33    10933.23    468.98 o 
   7   3  10      134.94      499.81    196.75 o 
   8   3  10     1386.08     1399.09    236.08 o 
   9   3  10     9630.01     9741.77    512.22 o 
  10   3  10     5355.66     5828.23    430.58 o 
  11   3  10     1593.60     1749.93    320.36 o 
  12   3  10      789.98      657.06    267.00 o 
  13   3  10      377.40      560.71    306.78 o 
  14   3  10    11488.68    11456.56    720.69 o 
  15   3  10    12311.74    11983.86   1078.56 o 
  16   3  10      714.41     1746.41    411.34 o 
  17   3  10      636.80      758.57    399.48 o 
  18   3  10    10242.71    11105.44    792.31 o 
  19   3  10     1588.36     1378.82    487.36 o 
   0   4  10    68790.31    67654.33   2141.03 o 
   1   4  10      749.12     1061.10    221.53 o 
   2   4  10    27511.81    28657.55   1111.48 o 
   3   4  10     3842.63     3717.81    359.45 o 
   4   4  10     4965.27     4667.70    424.46 o 
   5   4  10      262.50      183.35    180.06 o 
   6   4  10     3768.16     4082.90    329.29 o 
   7   4  10    27880.12    27354.71    714.20 o 
   8   4  10      115.80      458.33    232.02 o 
   9   4  10    43479.59    41771.75    964.67 o 
  10   4  10    13978.00    13083.05    594.32 o 
  11   4  10     2425.70     1827.74    311.58 o 
  12   4  10     1816.43     1215.80    297.80 o 
  13   4  10     1348.70     1451.71    337.48 o 
  14   4  10    21626.63    21901.23    989.52 o 
  15   4  10     9250.15    10301.38   1033.69 o 
  16   4  10      942.55      675.35    387.64 o 
  17   4  10    14530.51    16679.82    932.84 o 
  18   4  10        3.09     -358.94    358.94 o 
  19   4  10     5524.66     6830.45    762.04 o 
   1   5  10    21556.86    23653.53    718.68 o 
   2   5  10     4409.96     4711.11    365.31 o 
   3   5  10     7116.23     7206.15    450.81 o 
   4   5  10      315.64      157.38    194.83 o 
   5   5  10      579.96      278.80    187.64 o 
   6   5  10     4397.12     4597.65    326.17 o 
   7   5  10     1297.45     1593.45    263.49 o 
   8   5  10    14956.48    16108.97    957.53 o 
   9   5  10    24820.93    27161.92    802.81 o 
  10   5  10    11843.00    10910.90    564.61 o 
  11   5  10     6464.23     5723.60    500.10 o 
  12   5  10      102.73       -5.12    269.37 o 
  13   5  10      324.08       47.09    280.44 o 
  14   5  10     4408.63     4259.79    692.34 o 
  15   5  10     2966.66     2650.90    452.93 o 
  16   5  10       83.25      587.96    362.63 o 
  17   5  10     1658.67      967.22    398.66 o 
  18   5  10     4120.34     4622.07    693.65 o 
   0   6  10    68084.37    65502.71   1844.30 o 
   1   6  10     2080.00     2186.31    355.83 o 
   2   6  10    19704.56    20322.08    739.19 o 
   3   6  10     6550.32     7703.51    460.85 o 
   4   6  10     3265.71     4175.19    403.51 o 
   5   6  10    34729.29    34342.18    757.06 o 
   6   6  10     3739.56     3121.39    311.08 o 
   7   6  10       44.75       73.24    196.90 o 
   8   6  10      136.04      604.61    240.49 o 
   9   6  10     7679.63     7977.50    526.78 o 
  10   6  10     5559.07     5211.06    511.91 o 
  11   6  10      233.29      181.48    274.18 o 
  12   6  10     5138.70     4641.90    454.08 o 
  13   6  10      324.42      203.45    300.10 o 
  14   6  10     9630.06    10349.70    650.44 o 
  15   6  10     3920.49     3866.45    513.96 o 
  16   6  10      857.36      840.51    401.70 o 
  17   6  10     6981.71     8163.00    838.06 o 
  18   6  10      738.08     1290.65    480.41 o 
   1   7  10      393.46      878.65    285.61 o 
   2   7  10      110.30      343.53    201.99 o 
   3   7  10    13530.67    15005.10    606.81 o 
   4   7  10       26.26      446.34    216.13 o 
   5   7  10     3926.33     3533.31    295.04 o 
   6   7  10     4365.13     5091.75    366.75 o 
   7   7  10        2.18       37.09    212.93 o 
   8   7  10       10.19       50.25    213.97 o 
   9   7  10      938.00      796.34    283.59 o 
  10   7  10     1323.62     1053.17    306.16 o 
  11   7  10    34179.23    33236.10   1005.36 o 
  12   7  10     2552.19     1885.59    363.59 o 
  13   7  10    28761.18    30124.23   1208.50 o 
  14   7  10       36.04       40.64    315.39 o 
  15   7  10      199.55      421.70    368.11 o 
  16   7  10     2052.77     2580.80    487.25 o 
  17   7  10       63.90      247.70    410.67 o 
  18   7  10     1363.94     1113.45    531.09 o 
   1   8  10      869.07     1084.09    336.97 o 
   2   8  10      209.34      462.89    233.79 o 
   3   8  10    22056.40    23227.92    737.88 o 
   4   8  10      201.56      267.39    206.24 o 
   5   8  10    27403.24    26402.74    727.85 o 
   6   8  10      172.35     -206.54    206.54 o 
   7   8  10     2605.21     1869.78    300.85 o 
   8   8  10      385.19      706.77    257.33 o 
   9   8  10    12575.97    14145.69    673.09 o 
  10   8  10     5098.51     5962.42    499.95 o 
  11   8  10    10942.37    11451.61    776.37 o 
  12   8  10      547.77      167.98    299.44 o 
  13   8  10     1170.52     1321.72    368.66 o 
  14   8  10     8308.54     7961.36    605.42 o 
  15   8  10     1269.64     1317.06    417.54 o 
  16   8  10      708.48      637.12    410.84 o 
  17   8  10     1435.67     1551.47    603.44 o 
   1   9  10     4670.40     5011.28    408.44 o 
   2   9  10    16025.17    15553.58    743.58 o 
   3   9  10    26778.89    27810.38   1146.87 o 
   4   9  10    12612.45    12186.66    577.34 o 
   5   9  10     1089.32      973.34    271.10 o 
   6   9  10     1570.80     2600.70    330.18 o 
   7   9  10      850.67      808.36    265.63 o 
   8   9  10     8586.90     8027.58    519.12 o 
   9   9  10     7584.75     7564.18    509.80 o 
  10   9  10      280.13      473.93    284.52 o 
  11   9  10    62600.13    63820.48   1948.40 o 
  12   9  10       22.20      478.08    324.79 o 
  13   9  10    21291.26    22899.57    915.49 o 
  14   9  10     6688.29     8312.33    618.46 o 
  15   9  10     1416.47     1894.55    458.13 o 
  16   9  10     2991.60     2402.68    639.55 o 
  17   9  10       30.93      446.98    468.14 o 
   0  10  10     4828.39     3494.80    609.00 o 
   1  10  10      609.18      926.44    264.40 o 
   2  10  10     2565.51     2835.30    344.69 o 
   3  10  10     3351.62     3674.60    388.34 o 
   4  10  10      559.24      508.69    278.50 o 
   5  10  10     3963.03     3325.50    445.23 o 
   6  10  10      117.68       70.04    233.15 o 
   7  10  10     1108.78      944.27    284.46 o 
   8  10  10      511.70      384.19    260.82 o 
   9  10  10       18.32      390.53    266.57 o 
  10  10  10     5280.50     6616.87    696.85 o 
  11  10  10     2441.42     2490.45    416.62 o 
  12  10  10      765.54     1043.83    352.67 o 
  13  10  10       12.34      505.55    344.31 o 
  14  10  10     6480.07     7939.64    614.91 o 
  15  10  10      310.73      518.05    375.79 o 
  16  10  10      788.65     1348.70    489.72 o 
   1  11  10     4319.37     3548.06    421.24 o 
   2  11  10      339.90      547.49    302.75 o 
   3  11  10      888.90      789.68    313.95 o 
   4  11  10      387.09      694.82    306.03 o 
   5  11  10       91.80      469.96    249.15 o 
   6  11  10     2400.86     2243.57    333.09 o 
   7  11  10      442.60      215.08    337.63 o 
   8  11  10     1607.95     1284.93    316.90 o 
   9  11  10     8526.85     8006.87    591.21 o 
  10  11  10     5402.42     4552.96    462.70 o 
  11  11  10        2.44       72.54    306.34 o 
  12  11  10       70.25      199.75    312.61 o 
  13  11  10     1149.97      468.09    365.14 o 
  14  11  10      552.16      620.98    373.55 o 
  15  11  10     5598.44     5493.17    671.10 o 
  16  11  10      335.44      659.98    510.89 o 
   0  12  10    73092.38    73063.08   4408.01 o 
   1  12  10     1866.27     2577.14    453.32 o 
   2  12  10    26939.92    30542.21   1627.48 o 
   3  12  10      213.91      229.01    283.75 o 
   4  12  10      298.84      362.24    297.00 o 
   5  12  10     3259.93     2954.68    367.18 o 
   6  12  10      621.53      436.34    275.79 o 
   7  12  10     6349.66     7073.34    505.73 o 
   8  12  10       98.72     -134.93    267.62 o 
   9  12  10    38170.73    38860.61   1276.83 o 
  10  12  10     2149.52     2476.58    393.10 o 
  11  12  10     4275.29     3962.51    443.82 o 
  12  12  10     9472.79     9288.53    837.97 o 
  13  12  10      612.98      758.87    398.34 o 
  14  12  10     8462.39     9619.78    926.87 o 
  15  12  10    12554.89    15061.21   1180.51 o 
   1  13  10    12902.65    13818.13    817.33 o 
   2  13  10     2818.82     1741.75    643.94 o 
   3  13  10    10357.70    10503.34    674.85 o 
   4  13  10      320.10      737.34    328.29 o 
   5  13  10      178.92      464.80    307.92 o 
   6  13  10     3337.06     3629.21    490.47 o 
   7  13  10     1656.63     1672.03    338.56 o 
   8  13  10     9025.06    10299.73    668.47 o 
   9  13  10    20579.11    22294.80    852.53 o 
  10  13  10     6447.56     6558.12    537.06 o 
  11  13  10    10801.77    10352.57    635.92 o 
  12  13  10       72.67      191.74    358.41 o 
  13  13  10       16.99       49.79    385.13 o 
  14  13  10     1622.80     1147.83    505.41 o 
   0  14  10    18027.99    15697.40   1846.12 o 
   1  14  10        6.85      656.21    431.65 o 
   2  14  10    10794.16    11229.43    900.16 o 
   3  14  10      193.88     1254.73    393.67 o 
   4  14  10     1771.81     2374.07    470.47 o 
   5  14  10     5411.09     4414.36    472.67 o 
   6  14  10      827.67      782.07    338.18 o 
   7  14  10      459.88      306.55    307.49 o 
   8  14  10       48.64      707.13    321.36 o 
   9  14  10     7048.32     7942.25    580.95 o 
  10  14  10     5697.24     5689.72    712.78 o 
  11  14  10       82.23      579.53    367.08 o 
  12  14  10      579.65      224.77    360.40 o 
  13  14  10       12.26      305.98    428.38 o 
   1  15  10      126.77      216.84    384.70 o 
   2  15  10    10988.27     9865.53    832.55 o 
   3  15  10     2481.21     3382.75    527.17 o 
   4  15  10     3248.42     2960.55    501.23 o 
   5  15  10     1508.95     1136.36    392.24 o 
   6  15  10     5731.24     6200.56    580.90 o 
   7  15  10      436.38      394.72    316.47 o 
   8  15  10     3212.30     3864.31    487.90 o 
   9  15  10     1479.36     1609.24    410.98 o 
  10  15  10      299.88      264.93    375.79 o 
  11  15  10    12664.77    13709.57    823.58 o 
  12  15  10      110.20        9.90    418.57 o 
   0  16  10      184.89      419.77    683.64 o 
   1  16  10      113.33     -131.99    404.37 o 
   2  16  10       51.12      200.51    431.03 o 
   3  16  10     5494.51     5568.85    772.89 o 
   4  16  10       53.45     1204.86    460.86 o 
   5  16  10    10144.26    10517.70    746.80 o 
   6  16  10      784.03      567.03    375.80 o 
   7  16  10     4044.98     2587.32    577.18 o 
   8  16  10      481.14      360.18    392.32 o 
   9  16  10    11626.21    11849.83   1079.91 o 
  10  16  10     6862.57     6868.86    605.82 o 
  11  16  10     6139.82     7214.97    849.90 o 
   1  17  10     1754.96      781.80    682.45 o 
   2  17  10        7.00      308.65    443.30 o 
   3  17  10     7042.35     7765.11    718.90 o 
   5  17  10      362.77      526.36    417.24 o 
   6  17  10     6812.75     6711.80    707.32 o 
   7  17  10       49.83     -381.52    381.52 o 
   8  17  10      959.31      886.12    432.06 o 
   9  17  10     3225.01     3591.05    566.33 o 
  10  17  10      371.02     1548.38    517.87 o 
   0  18  10      551.20     3185.07   1001.16 o 
   1  18  10      604.99     -323.46    515.13 o 
   2  18  10      930.71     1443.19    513.43 o 
   3  18  10     3650.41     3824.33    654.32 o 
   4  18  10     1174.03     1080.89    510.26 o 
   5  18  10     8353.61     8190.99    851.52 o 
   6  18  10     2838.60     2911.75    567.14 o 
   7  18  10      918.40     1148.16    492.72 o 
   8  18  10       84.17     -392.41    392.41 o 
   1  19  10      408.55     -202.95    567.97 o 
   2  19  10     1034.08      179.90    649.25 o 
   3  19  10      573.80      578.25    526.81 o 
   4  19  10       94.14      -91.86    478.84 o 
   5  19  10      354.07      652.23    549.25 o 
   6  19  10      747.77      161.24    552.43 o 
   0  20  10    19583.48    22037.67   3074.20 o 
   1  20  10        4.77     1456.43    760.19 o 
   2  20  10     8665.72    11577.41   1389.18 o 
   1   0  11     2212.45     2243.17    411.16 o 
   2   0  11    32903.02    33339.52   1165.46 o 
   3   0  11   124594.18   126879.41   2627.34 o 
   4   0  11     2024.65     3309.84    472.32 o 
   5   0  11    67886.67    57069.70   1552.10 o 
   6   0  11      521.75      484.62    318.75 o 
   7   0  11     7041.58     6404.98    843.40 o 
   8   0  11       23.47      212.26    270.67 o 
   9   0  11     2082.75     1570.59    352.08 o 
  10   0  11    16597.47    14756.20    984.17 o 
  11   0  11     1352.34      847.63    439.95 o 
  12   0  11    37121.85    36564.39   1859.09 o 
  13   0  11       23.23     -138.79    403.47 o 
  14   0  11      224.12       80.32    455.63 o 
  15   0  11     3416.10     1990.85    579.98 o 
  16   0  11      177.92      673.45    522.87 o 
  17   0  11      152.48      795.75    532.06 o 
  18   0  11      794.94      608.37    647.03 o 
   0   1  11      168.69      -42.55    272.99 o 
   1   1  11     1106.93     1253.67    255.55 o 
   2   1  11    11312.45    11727.27    561.58 o 
   3   1  11    70392.72    68973.88   1267.58 o 
   4   1  11     9325.69     9049.80    600.75 o 
   5   1  11     5767.73     5867.37    402.71 o 
   6   1  11     9766.59     8786.97    473.91 o 
   7   1  11      387.59       47.51    207.72 o 
   8   1  11     3377.35     3691.33    300.36 o 
   9   1  11     1258.38      911.76    237.39 o 
  10   1  11     5107.12     5240.20    428.78 o 
  11   1  11    12518.92    12815.48    792.42 o 
  12   1  11     1366.40     1161.94    326.26 o 
  13   1  11     2870.19     2589.59    412.85 o 
  14   1  11       17.79      122.04    328.02 o 
  15   1  11     5324.21     5183.80    528.87 o 
  16   1  11      291.16      239.50    370.62 o 
  17   1  11      502.84      286.97    413.77 o 
  18   1  11     4491.39     3926.07    662.87 o 
   1   2  11      577.57      565.92    227.15 o 
   2   2  11      183.54       93.10    239.34 o 
   3   2  11    14181.23    14876.34    713.60 o 
   4   2  11     2190.55     1502.87    278.73 o 
   5   2  11     8899.84     7749.80    453.85 o 
   6   2  11      166.22      257.06    216.43 o 
   7   2  11     1567.28     1751.57    283.20 o 
   8   2  11     9258.65     9871.52    444.51 o 
   9   2  11     3105.95     2692.64    330.96 o 
  10   2  11      558.11      870.41    267.56 o 
  11   2  11      401.68      645.22    284.75 o 
  12   2  11     6968.91     7338.26    568.53 o 
  13   2  11        5.29      626.72    317.94 o 
  14   2  11     1101.17     1549.81    408.29 o 
  15   2  11      145.27      280.38    348.37 o 
  16   2  11     1685.52     1285.04    437.42 o 
  17   2  11     6763.53     6469.16    649.58 o 
  18   2  11      453.47      739.06    451.57 o 
   0   3  11     4682.69     4946.08    557.91 o 
   1   3  11    19289.83    19285.36    675.04 o 
   2   3  11     2622.56     3347.20    333.77 o 
   3   3  11      147.16      230.80    219.64 o 
   4   3  11     1403.01     1128.32    257.08 o 
   5   3  11     1216.61     1661.12    284.08 o 
   6   3  11    29555.37    28879.34   1189.15 o 
   7   3  11     1754.15     2078.73    334.71 o 
   8   3  11    44559.77    45496.40   1037.90 o 
   9   3  11     1006.18      806.92    265.68 o 
  10   3  11    14492.49    14454.06    759.48 o 
  11   3  11       74.32      217.52    264.38 o 
  12   3  11     1019.78     1212.24    464.92 o 
  13   3  11     7735.59     8025.78    658.12 o 
  14   3  11       56.51      189.62    333.41 o 
  15   3  11     2571.94     3259.36    495.72 o 
  16   3  11     6305.08     7536.37    676.16 o 
  17   3  11     8422.58     8124.49    721.33 o 
   1   4  11     9539.42     9497.97    499.09 o 
   2   4  11     2382.41     2730.26    402.46 o 
   3   4  11     7304.68     6783.39    493.05 o 
   4   4  11     3748.05     2840.61    317.43 o 
   5   4  11     8483.99     9324.59    524.66 o 
   6   4  11      373.33      340.59    263.16 o 
   7   4  11     8577.39     8368.07    672.39 o 
   8   4  11    19492.31    19847.40    713.07 o 
   9   4  11     7231.88     7818.45    499.43 o 
  10   4  11    20316.73    20572.87    874.70 o 
  11   4  11     4836.62     3927.64    404.19 o 
  12   4  11     1798.09     1620.34    406.72 o 
  13   4  11      505.10      468.77    336.46 o 
  14   4  11        8.05       72.38    335.02 o 
  15   4  11      443.30      937.60    393.61 o 
  16   4  11     3510.20     3895.85    550.84 o 
  17   4  11    19966.76    21405.69   1258.35 o 
   0   5  11      174.70      414.54    311.74 o 
   1   5  11    22395.22    24346.06    737.06 o 
   2   5  11      653.70      641.85    240.01 o 
   3   5  11        6.80      135.25    224.11 o 
   4   5  11     4868.73     4734.62    398.33 o 
   5   5  11       66.99      358.75    241.62 o 
   6   5  11    29672.59    28023.17    839.11 o 
   7   5  11     6482.57     5711.43    500.98 o 
   8   5  11    35229.70    34425.01    912.26 o 
   9   5  11      689.24      670.08    266.95 o 
  10   5  11     6667.78     7206.80    534.98 o 
  11   5  11     2014.58     3209.31    411.72 o 
  12   5  11      231.94      196.03    294.45 o 
  13   5  11     8149.16     7750.81    586.35 o 
  14   5  11       13.41      379.89    365.83 o 
  15   5  11      522.22     -161.44    348.11 o 
  16   5  11     1257.14     1487.97    437.33 o 
  17   5  11     2537.43     1803.95    487.28 o 
   1   6  11     1167.35      848.82    251.54 o 
   2   6  11     8356.16     8669.33    655.50 o 
   3   6  11    24043.80    24132.68    788.23 o 
   4   6  11     1652.79     1005.83    269.14 o 
   5   6  11     1635.21     1622.93    335.22 o 
   6   6  11      116.74       54.87    255.25 o 
   7   6  11     5655.03     5791.19    453.29 o 
   8   6  11      552.28      874.53    269.80 o 
   9   6  11      362.36      477.87    278.67 o 
  10   6  11       18.96      516.65    299.98 o 
  11   6  11      179.41      319.29    307.51 o 
  12   6  11     1606.13     1554.70    388.97 o 
  13   6  11     3014.51     3437.28    495.55 o 
  14   6  11       72.47      -91.33    352.64 o 
  15   6  11     2258.95     1926.27    462.39 o 
  16   6  11      686.58      899.33    419.65 o 
  17   6  11     4656.05     5370.70    636.63 o 
   0   7  11       56.94      -64.25    316.37 o 
   1   7  11      347.15      784.79    260.46 o 
   2   7  11     9158.94     9087.87    533.66 o 
   3   7  11    30769.52    30099.31    871.93 o 
   4   7  11    11831.38    12024.10    595.67 o 
   5   7  11     2594.99     3191.60    384.57 o 
   6   7  11     5662.27     5868.79    479.95 o 
   7   7  11       33.27       84.40    255.63 o 
   8   7  11     1752.62     1620.14    316.32 o 
   9   7  11     1869.02     2229.63    364.98 o 
  10   7  11     3330.52     3936.56    446.67 o 
  11   7  11    14433.67    12728.63    699.10 o 
  12   7  11      620.40      916.11    343.47 o 
  13   7  11      739.73     1407.96    371.90 o 
  14   7  11      900.14      643.96    358.35 o 
  15   7  11     5157.21     4250.68    699.67 o 
  16   7  11      268.41      510.63    399.43 o 
   1   8  11     1115.03      948.74    275.69 o 
   2   8  11    10488.70     9978.75    637.37 o 
   3   8  11    39226.74    38298.54   1232.08 o 
   4   8  11       33.69      524.94    255.98 o 
   5   8  11    38655.70    37534.49   1167.80 o 
   6   8  11        0.40      451.18    318.88 o 
   7   8  11       98.25      194.96    282.86 o 
   8   8  11      914.16      891.29    293.55 o 
   9   8  11        3.49       79.82    283.97 o 
  10   8  11    10712.55     9855.87    630.44 o 
  11   8  11      476.44       44.27    308.42 o 
  12   8  11    31870.40    33325.12   1085.73 o 
  13   8  11     2733.66     2925.23    445.58 o 
  14   8  11     9255.09     7917.56    633.24 o 
  15   8  11       17.05      433.37    386.44 o 
  16   8  11       19.26      217.58    414.10 o 
   0   9  11     2600.91     2178.35    503.94 o 
   1   9  11     8095.89     7053.50    518.20 o 
   2   9  11     4236.90     4509.41    443.43 o 
   3   9  11    24693.21    26161.94    880.93 o 
   4   9  11    18909.57    19585.75   1062.53 o 
   5   9  11      122.85      311.16    324.09 o 
   6   9  11     1263.36     1985.72    441.05 o 
   7   9  11      483.19      354.12    298.61 o 
   8   9  11      871.27      826.16    303.95 o 
   9   9  11       27.80      457.78    299.65 o 
  10   9  11     1923.88     1238.01    375.06 o 
  11   9  11     2093.33     2567.22    415.59 o 
  12   9  11        3.82      260.52    333.34 o 
  13   9  11     1291.61     1563.78    409.65 o 
  14   9  11      921.92      876.17    407.35 o 
  15   9  11      396.49      333.28    379.27 o 
   1  10  11     1011.94      652.51    297.84 o 
   2  10  11     2550.42     2755.75    420.36 o 
   3  10  11     4161.98     3712.70    451.25 o 
   4  10  11      745.95      386.93    323.44 o 
   5  10  11     6672.97     5996.96    732.50 o 
   6  10  11       76.75      299.38    337.41 o 
   7  10  11     1512.68     1646.26    371.77 o 
   8  10  11     6594.18     6311.73    500.59 o 
   9  10  11      226.46        4.57    277.37 o 
  10  10  11      195.17      771.84    322.30 o 
  11  10  11      296.90       89.95    317.09 o 
  12  10  11    10560.33     9429.29    922.59 o 
  13  10  11     1519.11     2220.93    564.30 o 
  14  10  11     3061.76     2638.34    474.13 o 
  15  10  11      475.69     -240.84    392.67 o 
   0  11  11       79.88      -50.47    494.60 o 
   1  11  11    14279.13    15656.30   1180.80 o 
   2  11  11        6.06      -56.15    340.87 o 
   3  11  11     1436.80     1164.19    419.01 o 
   4  11  11      435.78      773.48    340.04 o 
   5  11  11      822.47      894.33    343.30 o 
   6  11  11    19636.19    20412.95    934.81 o 
   7  11  11     2522.75     2594.72    414.57 o 
   8  11  11    20716.16    22478.78    911.93 o 
   9  11  11        0.71      130.50    294.75 o 
  10  11  11      779.28      960.73    345.46 o 
  11  11  11     1778.42     1358.95    397.16 o 
  12  11  11      108.83      501.91    367.65 o 
  13  11  11      787.60     1351.73    456.59 o 
  14  11  11      129.72      166.55    391.14 o 
   1  12  11        8.09     -311.72    329.57 o 
   2  12  11       62.06       79.46    335.52 o 
   3  12  11      531.83      547.09    383.06 o 
   4  12  11        9.64      237.96    339.42 o 
   5  12  11     5132.16     3993.67    506.15 o 
   6  12  11        1.19      567.24    349.80 o 
   7  12  11     8722.94     8946.48    636.11 o 
   8  12  11     2059.01     1920.74    462.47 o 
   9  12  11      430.14      898.92    340.88 o 
  10  12  11     9627.19    10479.81    644.50 o 
  11  12  11     2170.02     1982.52    409.91 o 
  12  12  11     1716.71     1483.19    435.89 o 
  13  12  11     5629.02     5763.56    596.62 o 
   0  13  11       24.71      564.60    532.04 o 
   1  13  11    13093.92    14923.10    999.27 o 
   2  13  11      534.58      710.66    426.82 o 
   3  13  11      117.05      451.00    429.98 o 
   4  13  11     4263.83     4043.91    562.73 o 
   5  13  11      417.49      345.87    369.90 o 
   6  13  11    18116.92    18725.21    925.86 o 
   7  13  11     2879.67     3469.11    468.27 o 
   8  13  11    27961.68    28394.67   1035.09 o 
   9  13  11      598.02     1050.79    361.32 o 
  10  13  11     6239.70     6748.68    715.30 o 
  11  13  11      864.81      497.72    361.24 o 
  12  13  11      266.44       60.10    408.87 o 
  13  13  11     3140.27     2754.52    538.68 o 
   1  14  11      267.41      182.54    431.20 o 
   2  14  11       26.13       96.80    513.02 o 
   3  14  11       15.27      769.96    464.57 o 
   4  14  11     1376.10      928.83    495.76 o 
   5  14  11      137.33      -21.41    401.61 o 
   6  14  11        2.09       47.76    362.81 o 
   7  14  11      463.95      711.41    386.86 o 
   8  14  11     5800.48     5744.97    566.69 o 
   9  14  11     1172.35      785.98    371.86 o 
  10  14  11     3621.25     2936.63    493.59 o 
  11  14  11      326.51      278.92    430.85 o 
  12  14  11     1311.22     1579.42    449.93 o 
   0  15  11     1547.53      755.16    763.66 o 
   1  15  11     1943.36     2139.64    549.69 o 
   2  15  11       33.07      587.95    475.55 o 
   3  15  11     7433.61     8661.46    843.66 o 
   4  15  11     3880.92     5821.15    740.54 o 
   5  15  11       40.65      694.06    520.67 o 
   6  15  11       15.42      543.91    444.04 o 
   7  15  11      694.10      922.91    428.81 o 
   8  15  11     1504.14      943.95    390.04 o 
   9  15  11       75.63       -2.56    377.81 o 
  10  15  11      177.75     -258.55    376.83 o 
   1  16  11      962.52     1006.49    578.86 o 
   2  16  11     1345.66     1126.37    516.45 o 
   3  16  11    24853.63    24935.97   2281.03 o 
   4  16  11     1173.13     2414.31    598.21 o 
   5  16  11    23083.06    21897.04   1497.31 o 
   6  16  11      257.54      180.72    444.20 o 
   7  16  11      931.93     1026.82    512.15 o 
   8  16  11     1927.49      960.84    507.73 o 
   9  16  11      129.88      427.08    489.84 o 
   0  17  11       23.44      208.18    844.52 o 
   1  17  11      276.65      342.58    569.77 o 
   2  17  11     3138.56     3093.59    754.08 o 
   3  17  11    26795.26    27595.66   2315.00 o 
   4  17  11     5137.07     5320.95    757.57 o 
   5  17  11     4982.15     4394.45    831.78 o 
   6  17  11     2378.21     2601.02    755.38 o 
   7  17  11       60.03     1083.80    602.53 o 
   1  18  11      125.13     -110.51    546.52 o 
   2  18  11     3392.44     4121.36    810.30 o 
   3  18  11    18138.69    22542.96   1309.23 o 
   4  18  11        2.04      651.96    641.85 o 
   5  18  11     9243.31    10029.63   1123.84 o 
   0   0  12      393.14     -186.12    494.40 o 
   1   0  12      217.23      -39.21    338.34 o 
   2   0  12    36262.40    36109.49   1305.88 o 
   3   0  12     6842.59     6973.63    655.22 o 
   4   0  12    35907.72    35503.69   1286.77 o 
   5   0  12     2427.55     2420.31    468.47 o 
   6   0  12      343.58      227.38    346.86 o 
   7   0  12     1653.21     1318.26    394.33 o 
   8   0  12      823.37       42.80    377.10 o 
   9   0  12        8.19      661.68    426.61 o 
  10   0  12      202.24      699.40    814.18 o 
  11   0  12     1373.64      336.34    556.61 o 
  12   0  12     1719.17     1395.78    528.13 o 
  13   0  12       22.90     -322.66    414.30 o 
  14   0  12      668.85      121.44    495.51 o 
  15   0  12     2426.35     1890.19    602.30 o 
  16   0  12       19.47     -510.06    510.06 o 
   1   1  12     3291.78     3071.79    425.83 o 
   2   1  12     2138.68     2008.63    320.77 o 
   3   1  12      685.35      716.28    287.66 o 
   4   1  12    91901.68    88261.34   1523.54 o 
   5   1  12     6218.44     6031.77    434.18 o 
   6   1  12    26236.13    22664.64    751.24 o 
   7   1  12       16.43       92.50    240.14 o 
   8   1  12       10.02      190.06    245.32 o 
   9   1  12       33.29      241.79    290.39 o 
  10   1  12      881.84      959.22    433.96 o 
  11   1  12     1879.46     1408.76    481.20 o 
  12   1  12       18.53      154.90    303.16 o 
  13   1  12     4669.63     3430.55    461.71 o 
  14   1  12     1551.50     1749.57    413.15 o 
  15   1  12      423.39      641.81    396.82 o 
  16   1  12     1321.96      723.47    456.27 o 
   0   2  12    57364.85    57168.07   2492.27 o 
   1   2  12       87.55      731.91    261.56 o 
   2   2  12      795.40      549.34    248.59 o 
   3   2  12     1295.99     1557.88    303.24 o 
   4   2  12     8700.81     8379.37    525.73 o 
   5   2  12     3442.65     2984.07    362.14 o 
   6   2  12      504.18      729.13    274.76 o 
   7   2  12      100.17      444.01    247.52 o 
   8   2  12      374.99      288.95    270.85 o 
   9   2  12      687.83      334.67    303.04 o 
  10   2  12      178.12      405.31    314.54 o 
  11   2  12        5.80     -360.05    360.05 o 
  12   2  12     2196.65     2668.71    569.80 o 
  13   2  12      696.00      989.87    353.78 o 
  14   2  12     1390.55     2008.97    444.56 o 
  15   2  12      710.95      304.55    385.69 o 
  16   2  12     2432.49     1739.48    485.65 o 
   1   3  12     6362.81     6118.39    442.62 o 
   2   3  12     2447.06     2436.46    329.24 o 
   3   3  12     5094.51     5062.57    407.52 o 
   4   3  12      157.74      499.70    261.87 o 
   5   3  12      460.14      446.00    268.57 o 
   6   3  12     6501.60     6798.67    596.00 o 
   7   3  12      174.50      275.09    287.86 o 
   8   3  12    10753.99    10631.69    638.43 o 
   9   3  12     5301.60     6240.84    775.07 o 
  10   3  12      976.32      749.34    373.04 o 
  11   3  12       32.56     -148.15    332.38 o 
  12   3  12      337.97      965.65    353.66 o 
  13   3  12      208.18      102.40    356.02 o 
  14   3  12      160.39      -60.03    367.80 o 
  15   3  12      148.05      918.71    417.58 o 
  16   3  12    16179.47    18096.32   1002.86 o 
   0   4  12   174267.86   172980.34   3411.84 o 
   1   4  12     1325.96     1719.29    304.26 o 
   2   4  12    42911.65    43747.89    997.88 o 
   3   4  12       75.43      114.95    246.17 o 
   4   4  12      642.62      105.25    245.23 o 
   5   4  12     1898.07     1968.25    329.16 o 
   6   4  12       15.66      159.73    266.78 o 
   7   4  12     1835.42     1002.63    354.57 o 
   8   4  12     1243.41     1378.98    366.36 o 
   9   4  12     1760.28     1572.70    393.95 o 
  10   4  12      209.17      172.69    347.13 o 
  11   4  12      135.96      661.66    389.49 o 
  12   4  12      251.43      119.87    344.32 o 
  13   4  12       11.62     -123.14    336.21 o 
  14   4  12     3935.61     4727.79    566.91 o 
  15   4  12     5621.41     5190.87    642.38 o 
  16   4  12    10971.97    12471.02   1249.16 o 
   1   5  12        6.71      154.73    249.68 o 
   2   5  12     7645.67     7397.70    474.76 o 
   3   5  12      155.96      150.09    237.40 o 
   4   5  12     5101.29     4353.17    398.57 o 
   5   5  12      328.72      174.95    258.29 o 
   6   5  12     8828.24     8970.44    640.39 o 
   7   5  12      138.53      656.77    332.94 o 
   8   5  12      136.37      411.99    340.24 o 
   9   5  12     1584.32     1901.86    461.44 o 
  10   5  12      199.38      216.43    391.12 o 
  11   5  12      220.44      395.74    350.91 o 
  12   5  12       26.01       99.22    325.32 o 
  13   5  12       63.12     -249.88    336.69 o 
  14   5  12      605.02      170.95    379.45 o 
  15   5  12     2098.56     2849.12    520.90 o 
   0   6  12    14881.20    15448.93    918.51 o 
   1   6  12     2515.46     2285.14    331.39 o 
   2   6  12       26.62      -96.88    234.37 o 
   3   6  12       81.20      162.66    249.96 o 
   4   6  12      655.59      400.98    277.08 o 
   5   6  12      153.35      127.80    276.30 o 
   6   6  12      556.42      231.49    285.54 o 
   7   6  12      658.01      809.51    349.07 o 
   8   6  12      199.54      711.64    378.68 o 
   9   6  12      213.76      -80.90    361.17 o 
  10   6  12       25.89      962.69    418.25 o 
  11   6  12     2893.41     3229.40    541.42 o 
  12   6  12       60.37      730.14    359.77 o 
  13   6  12      125.46        1.95    360.80 o 
  14   6  12     4362.80     5049.33    638.49 o 
  15   6  12      234.95      209.43    409.92 o 
   1   7  12      859.82      587.21    273.48 o 
   2   7  12        3.21      -49.38    239.53 o 
   3   7  12     1234.38     1174.35    313.85 o 
   4   7  12    35590.14    36619.05   1016.52 o 
   5   7  12     3662.42     3521.57    437.94 o 
   6   7  12     8519.39     9330.79    745.04 o 
   7   7  12      737.02      747.54    366.72 o 
   8   7  12       20.43      193.30    381.62 o 
   9   7  12       38.68      566.57    377.89 o 
  10   7  12      728.09     1496.87    464.95 o 
  11   7  12     1755.55     2672.73    487.01 o 
  12   7  12      211.25      841.62    362.08 o 
  13   7  12     4904.73     5353.65    548.15 o 
  14   7  12     3467.69     3488.16    529.25 o 
  15   7  12        7.87     -182.24    405.00 o 
   0   8  12     3215.41     2524.23    484.34 o 
   1   8  12     1749.71     1661.86    338.94 o 
   2   8  12    10928.05    11836.93    640.79 o 
   3   8  12     3251.61     2784.47    389.73 o 
   4   8  12    26869.48    27985.00   1065.91 o 
   5   8  12     6678.50     7725.81    851.45 o 
   6   8  12     1123.60     1241.83    373.28 o 
   7   8  12     1811.75     1418.88    392.79 o 
   8   8  12      163.06      565.40    348.02 o 
   9   8  12     1386.22      873.54    425.84 o 
  10   8  12     3158.34     2657.51    518.47 o 
  11   8  12        2.13     -204.12    365.03 o 
  12   8  12    11028.77    11361.75    824.41 o 
  13   8  12      659.03      866.03    401.25 o 
  14   8  12     2460.14     1294.77    437.70 o 
   1   9  12     6790.39     5977.15    488.52 o 
   2   9  12     9186.96     8840.57    575.11 o 
   3   9  12     2354.19     3797.75    494.62 o 
   4   9  12    69000.91    68478.24   1631.15 o 
   5   9  12     2283.45     2734.82    463.94 o 
   6   9  12    16099.93    15753.12    862.15 o 
   7   9  12     1291.49      841.96    381.34 o 
   8   9  12     3811.84     3805.77    519.21 o 
   9   9  12     2747.20     2639.35    527.86 o 
  10   9  12        6.05      229.83    399.55 o 
  11   9  12     1476.72     1315.14    437.21 o 
  12   9  12     1003.58      763.16    443.82 o 
  13   9  12     9017.00     8422.79    658.62 o 
  14   9  12       33.17      803.95    411.01 o 
   0  10  12    41673.99    42681.23   1642.08 o 
   1  10  12      862.21     1611.31    358.30 o 
   2  10  12      699.75     1270.37    361.79 o 
   3  10  12      647.96     1220.35    413.89 o 
   4  10  12     8559.51    10111.89    784.68 o 
   5  10  12     9363.96    10475.63    771.64 o 
   6  10  12      453.01      349.10    368.75 o 
   7  10  12     1845.30     1777.12    445.47 o 
   8  10  12      165.69      133.57    357.03 o 
   9  10  12     1853.50     1400.72    439.00 o 
  10  10  12      269.69       48.15    405.07 o 
  11  10  12      235.45      570.33    439.60 o 
  12  10  12     7618.77     8228.79   1136.62 o 
  13  10  12       62.34      -30.72    392.40 o 
   1  11  12      532.68       77.28    364.85 o 
   2  11  12     8534.87     8655.20   1055.30 o 
   3  11  12        4.49      550.18    368.69 o 
   4  11  12     2929.68     2730.08    482.46 o 
   5  11  12       16.61      436.18    373.62 o 
   6  11  12     3369.47     3186.07    510.77 o 
   7  11  12      165.51      163.47    372.13 o 
   8  11  12     1564.12     1470.88    430.41 o 
   9  11  12      440.44     1205.48    429.13 o 
  10  11  12      132.59      165.07    410.93 o 
  11  11  12       11.29      360.52    464.37 o 
  12  11  12       58.24      497.79    441.39 o 
   0  12  12    49578.63    55265.39   2258.92 o 
   1  12  12     4784.20     5114.91    820.38 o 
   2  12  12    19829.45    20536.49   1173.72 o 
   3  12  12     1006.45      847.77    423.47 o 
   4  12  12     6100.26     5091.37    573.00 o 
   5  12  12        4.52       83.95    378.58 o 
   6  12  12     1845.70     1278.18    433.19 o 
   7  12  12     3735.00     4559.98    792.95 o 
   8  12  12       17.14      -19.95    386.11 o 
   9  12  12      136.72      610.38    422.00 o 
  10  12  12     2286.40     3665.26    567.19 o 
  11  12  12     1245.90     1398.98    506.38 o 
   1  13  12       36.32      223.58    461.84 o 
   2  13  12    11036.53    11482.64   1357.91 o 
   3  13  12      112.43      626.22    435.92 o 
   4  13  12    13205.83    14013.08    969.04 o 
   5  13  12      489.86      320.99    403.07 o 
   6  13  12     6459.43     7243.28    691.57 o 
   7  13  12      257.25      -62.98    395.03 o 
   8  13  12       73.44     -137.47    410.78 o 
   9  13  12      467.73      234.49    425.26 o 
  10  13  12      121.33      429.78    556.36 o 
   0  14  12    16221.06    17920.05   1849.23 o 
   1  14  12      171.78     -357.65    438.71 o 
   2  14  12     3455.82     2415.56    593.58 o 
   3  14  12      190.67      552.74    502.60 o 
   4  14  12      275.75     -482.13    482.13 o 
   5  14  12      222.66      208.07    457.95 o 
   6  14  12      163.89      586.04    466.71 o 
   7  14  12      837.46      714.69    434.93 o 
   8  14  12      401.89      693.30    460.42 o 
   9  14  12      521.55      893.70    461.64 o 
   2  15  12     4363.26     4229.02    700.88 o 
   3  15  12     1580.24     1957.95    595.15 o 
   4  15  12    24310.61    27243.54   1579.03 o 
   5  15  12      456.34     1615.23    539.68 o 
   6  15  12     6276.77     4585.15    699.56 o 
   7  15  12     1189.37      779.06    531.18 o 
   8  15  12      883.70      623.72    586.69 o 
   0  16  12       25.21      848.09    792.60 o 
   1  16  12     2424.14     1687.60    622.92 o 
   2  16  12    11572.82    12890.44   1171.22 o 
   3  16  12     1609.50     2180.73    642.26 o 
   4  16  12    22531.34    21541.98   1346.62 o 
   5  16  12     3327.72     3874.36    673.94 o 
   6  16  12     1341.95      920.46    564.73 o 
   1  17  12      733.52      352.99    578.39 o 
   2  17  12     1902.60     1480.41    665.18 o 
   1   0  13      588.32      507.31    432.08 o 
   2   0  13      590.69      943.52    429.15 o 
   3   0  13     6496.48     6700.72    701.56 o 
   4   0  13     6749.96     7923.37    727.20 o 
   5   0  13     6286.41     5542.84    630.86 o 
   6   0  13      302.64      341.27    366.78 o 
   7   0  13     1095.85      671.63    381.46 o 
   8   0  13     2978.46     3497.04    547.34 o 
   9   0  13     6225.16     5614.23   1354.16 o 
  10   0  13     1471.61     1507.44   1018.22 o 
  11   0  13      896.93     1707.68   1224.01 o 
  12   0  13    65541.89    68078.29   3673.24 o 
  13   0  13     1773.36     2763.44    787.17 o 
  14   0  13    20381.07    20498.20   1676.41 o 
   0   1  13       90.48      155.81    409.03 o 
   1   1  13      121.16      481.57    277.38 o 
   2   1  13      808.01      597.12    301.69 o 
   3   1  13     7838.73     6607.79    504.11 o 
   4   1  13    10277.24     9271.88    571.07 o 
   5   1  13     4345.38     3738.38    419.57 o 
   6   1  13     3057.28     3309.41    382.00 o 
   7   1  13      277.26       28.96    259.45 o 
   8   1  13     5802.62     5195.23    480.23 o 
   9   1  13     1056.88      490.46    372.79 o 
  10   1  13      170.38      665.39    419.49 o 
  11   1  13      346.58      540.55    452.36 o 
  12   1  13       26.73       60.21    438.37 o 
  13   1  13     3133.00     1955.00    564.04 o 
  14   1  13     1169.76     1596.66    548.12 o 
   1   2  13      113.52      -68.48    235.00 o 
   2   2  13     1078.07     1147.43    308.49 o 
   3   2  13      330.34      276.74    274.45 o 
   4   2  13     2181.66     1962.15    343.82 o 
   5   2  13     2698.68     2271.87    376.52 o 
   6   2  13       15.54     -274.51    274.51 o 
   7   2  13     1622.06     1165.67    364.36 o 
   8   2  13     7340.05     8259.15    659.08 o 
   9   2  13        2.31       39.14    323.46 o 
  10   2  13      965.19      979.75    457.35 o 
  11   2  13      276.20      859.51    453.90 o 
  12   2  13    12498.79    14977.92   1010.40 o 
  13   2  13        1.29     -462.21    462.21 o 
  14   2  13       55.68       41.82    508.97 o 
   0   3  13      428.74      872.39    387.60 o 
   1   3  13     2191.91     2066.94    332.26 o 
   2   3  13      817.93      716.58    269.87 o 
   3   3  13      742.71      329.05    291.78 o 
   4   3  13      493.55      372.77    289.51 o 
   5   3  13     2562.97     2038.37    355.65 o 
   6   3  13    28852.83    29092.68    934.92 o 
   7   3  13     6444.08     7325.96    628.15 o 
   8   3  13    61361.55    64451.73   1594.83 o 
   9   3  13     1696.31     1526.25    392.48 o 
  10   3  13      799.15      492.60    358.12 o 
  11   3  13      529.81      496.08    430.47 o 
  12   3  13      297.40      816.59    542.71 o 
  13   3  13      259.01     -273.02    478.45 o 
  14   3  13      291.29      163.04    533.76 o 
   1   4  13       11.16      -89.72    255.33 o 
   2   4  13     1608.53     1084.81    313.41 o 
   3   4  13     1091.09      936.04    289.65 o 
   4   4  13      128.27      240.53    282.26 o 
   5   4  13      413.40      145.52    290.06 o 
   6   4  13      607.34      685.89    331.01 o 
   7   4  13     1417.37     1763.43    399.21 o 
   8   4  13    12705.28    12012.52    721.68 o 
   9   4  13       88.64      333.49    352.35 o 
  10   4  13    15748.31    15928.99   1218.19 o 
  11   4  13      124.66      172.54    414.88 o 
  12   4  13      145.38     -277.38    493.45 o 
  13   4  13      162.82      -50.15    483.70 o 
  14   4  13    11338.96    11836.12   1050.41 o 
   0   5  13      344.68      319.79    390.80 o 
   1   5  13      678.90      252.99    263.72 o 
   2   5  13      275.91      421.90    273.78 o 
   3   5  13     1544.25     1685.55    322.53 o 
   4   5  13      338.56       72.17    262.45 o 
   5   5  13       58.66      -31.12    310.60 o 
   6   5  13    15117.05    16442.16    894.06 o 
   7   5  13      926.84     1191.49    386.81 o 
   8   5  13    51944.60    55347.63   1476.76 o 
   9   5  13     5963.37     6174.32   1043.40 o 
  10   5  13     5437.58     5421.16    967.33 o 
  11   5  13       93.66      151.04    420.83 o 
  12   5  13       33.62     1013.02    510.55 o 
  13   5  13      129.04      150.19    542.61 o 
   1   6  13      901.63     1106.69    309.50 o 
   2   6  13      528.66      361.06    272.65 o 
   3   6  13     1814.06     1418.76    318.10 o 
   4   6  13       23.29       30.65    264.48 o 
   5   6  13       81.54       67.83    284.75 o 
   6   6  13        6.94      179.80    367.85 o 
   7   6  13       11.85     -326.28    372.33 o 
   8   6  13    14205.55    14343.44    934.03 o 
   9   6  13     1155.35     1296.96    484.16 o 
  10   6  13     6399.63     7221.88    738.15 o 
  11   6  13      105.18      -12.17    422.13 o 
  12   6  13    14967.69    16828.28   1148.77 o 
  13   6  13     2036.03     2310.50    606.95 o 
   0   7  13      432.50      773.05    477.62 o 
   1   7  13      135.72       35.42    270.57 o 
   2   7  13       92.18     -249.69    249.69 o 
   3   7  13     4342.32     3321.17    396.93 o 
   4   7  13    11438.50    10827.02    720.58 o 
   5   7  13     2476.72     2244.73    455.96 o 
   6   7  13     5707.83     5032.24    567.35 o 
   7   7  13      169.48      123.46    387.63 o 
   8   7  13     4416.75     3834.04    595.01 o 
   9   7  13       94.21     -351.44    407.58 o 
  10   7  13      245.51     -209.06    410.49 o 
  11   7  13       72.04     -130.61    430.35 o 
  12   7  13       66.20      514.97    467.32 o 
  13   7  13     2338.48     2253.17    645.44 o 
   1   8  13       10.71       58.46    280.04 o 
   2   8  13      632.06      530.47    294.88 o 
   3   8  13      971.12     1068.07    382.56 o 
   4   8  13    10138.55    10648.62   1077.73 o 
   5   8  13     6529.05     6717.57    646.03 o 
   6   8  13      583.96     1012.90    414.02 o 
   7   8  13      941.02      630.03    407.34 o 
   8   8  13      220.67      494.61    440.05 o 
   9   8  13      275.34      673.80    464.22 o 
  10   8  13     3255.89     2952.73    575.39 o 
  11   8  13      732.64     1147.71    517.08 o 
  12   8  13    46647.30    52536.46   1725.98 o 
   0   9  13      810.46     1166.50    466.28 o 
   1   9  13     2152.16     1479.13    345.96 o 
   2   9  13       50.14      321.05    337.80 o 
   3   9  13     6935.96     8217.85    687.15 o 
   4   9  13     5923.03     6213.88    736.56 o 
   5   9  13      728.62      812.29    409.72 o 
   6   9  13     1904.88     1169.39    421.93 o 
   7   9  13      210.36      516.05    400.02 o 
   8   9  13     1993.20     2084.83    480.69 o 
   9   9  13     4496.05     3806.86    616.27 o 
  10   9  13     2371.93     2365.09    546.11 o 
  11   9  13      963.26      296.98    494.03 o 
   1  10  13       62.04     -124.40    344.43 o 
   2  10  13      152.80      401.82    380.12 o 
   3  10  13       63.12      212.31    387.40 o 
   4  10  13     3418.97     2525.46    500.02 o 
   5  10  13     1348.13     1038.09    435.72 o 
   6  10  13       27.45      410.24    406.13 o 
   7  10  13      463.18     -224.34    378.25 o 
   8  10  13      998.40      605.41    446.78 o 
   9  10  13      279.69     -243.41    479.25 o 
  10  10  13       67.77     -102.22    458.44 o 
  11  10  13      131.04      -66.78    484.50 o 
   0  11  13      654.24      524.51    534.95 o 
   1  11  13     1919.62     1082.16    461.53 o 
   2  11  13      107.73      351.68    453.00 o 
   3  11  13      185.69      152.42    391.52 o 
   4  11  13     3551.03     2871.56    525.84 o 
   5  11  13      177.54     -177.66    366.31 o 
   6  11  13     1100.13     2396.62    500.21 o 
   7  11  13      627.25      380.46    431.25 o 
   8  11  13    23002.09    24276.44   1120.24 o 
   9  11  13      984.26      836.98    457.33 o 
  10  11  13     3867.81     4630.46    686.02 o 
   1  12  13      543.54      332.51    428.51 o 
   2  12  13     2951.04     3613.69    591.22 o 
   3  12  13        3.04      290.55    443.96 o 
   4  12  13     2673.64     2916.80    616.43 o 
   5  12  13      467.43     -134.16    432.42 o 
   6  12  13       45.98      555.05    454.01 o 
   7  12  13        2.91      297.47    436.93 o 
   8  12  13    24296.90    26501.26   1178.70 o 
   9  12  13      626.70     1629.45    511.69 o 
   0  13  13     2264.82     1725.13    913.61 o 
   1  13  13        2.67     -132.73    457.69 o 
   2  13  13      684.35      848.87    502.92 o 
   3  13  13     2523.03     2711.46    571.87 o 
   4  13  13      846.67      709.85    486.28 o 
   5  13  13      156.38      360.82    480.92 o 
   6  13  13     9814.78    10430.29    885.78 o 
   7  13  13      958.79      910.43    490.49 o 
   1  14  13      148.36     -171.27    520.42 o 
   2  14  13      632.36      704.64    550.25 o 
   3  14  13      461.07      232.23    487.06 o 
   4  14  13        8.31     -391.40    480.07 o 
   5  14  13       97.01     -228.57    476.42 o 
   0  15  13      207.35     -679.97    806.63 o 
   1  15  13     1825.27     1234.73    664.17 o 
   2  15  13       71.51     -545.56    545.56 o 
   0   0  14     1438.24     1248.05    884.03 o 
   1   0  14     2310.18     2231.03    576.02 o 
   2   0  14     2610.21     2240.20    609.43 o 
   3   0  14     1885.64     2265.50    561.86 o 
   4   0  14     3843.54     2715.42    667.09 o 
   5   0  14     3768.33     3512.47    598.48 o 
   6   0  14      147.04       29.32    416.71 o 
   7   0  14      517.15      419.34    431.48 o 
   8   0  14      755.92      990.32    636.24 o 
   9   0  14      279.67     1006.86    704.37 o 
  10   0  14     2829.69     2760.41    773.45 o 
  11   0  14     6747.77     5967.34   1045.24 o 
  12   0  14      472.66       -8.67    689.70 o 
   1   1  14      135.21      289.22    318.53 o 
   2   1  14      560.24      785.93    350.61 o 
   3   1  14     1373.64     1733.01    364.70 o 
   4   1  14     9035.27     8905.08    664.68 o 
   5   1  14      168.23      370.95    313.50 o 
   6   1  14     2479.10     1722.80    386.68 o 
   7   1  14      420.47      838.47    373.73 o 
   8   1  14      172.79      149.97    338.00 o 
   9   1  14      384.95     -117.60    433.21 o 
  10   1  14      721.22       17.48    449.51 o 
  11   1  14    15093.68    16510.95   1063.55 o 
  12   1  14     2009.85     1858.65    586.20 o 
   0   2  14    28522.37    29167.02   1722.01 o 
   1   2  14     2062.37     1378.03    367.13 o 
   2   2  14      862.84      396.94    302.74 o 
   3   2  14       48.08      338.60    312.99 o 
   4   2  14       83.37       40.69    301.32 o 
   5   2  14     2929.87     1468.01    368.42 o 
   6   2  14      721.97      257.87    313.85 o 
   7   2  14     1635.82      486.60    349.17 o 
   8   2  14      815.45      552.65    370.63 o 
   9   2  14      637.86      550.05    411.33 o 
  10   2  14      710.32     1559.45    498.56 o 
  11   2  14      289.18      453.11    456.77 o 
  12   2  14        0.80     -330.17    523.62 o 
   1   3  14     2406.43     2564.17    386.26 o 
   2   3  14    11128.01     9801.69    622.62 o 
   3   3  14     1062.32     1292.74    345.69 o 
   4   3  14      154.60      -85.81    302.80 o 
   5   3  14       61.51      556.58    328.22 o 
   6   3  14     1572.62     1055.63    434.40 o 
   7   3  14     1929.09     2196.52    444.54 o 
   8   3  14     2511.43     2388.42    466.78 o 
   9   3  14     8039.92     8251.25    657.08 o 
  10   3  14       46.49       91.55    420.83 o 
  11   3  14     1107.06     1059.61    612.78 o 
  12   3  14       32.14     -514.68    514.68 o 
   0   4  14   125066.61   125192.61   2852.22 o 
   1   4  14     7462.01     6565.49    510.85 o 
   2   4  14    18536.92    18051.02    770.57 o 
   3   4  14      572.40      559.14    333.37 o 
   4   4  14       50.73     -268.05    295.41 o 
   5   4  14        1.39       47.69    329.40 o 
   6   4  14       15.07      111.65    339.05 o 
   7   4  14     7866.57     7214.26    612.98 o 
   8   4  14    11214.38    10356.32    714.72 o 
   9   4  14     5926.78     7844.67    706.03 o 
  10   4  14     4817.36     4142.45    645.66 o 
  11   4  14      574.66      402.87    506.22 o 
   1   5  14       28.40      214.65    312.91 o 
   2   5  14     4247.53     3793.02    444.87 o 
   3   5  14      113.16     -112.80    286.28 o 
   4   5  14      805.11      898.70    349.86 o 
   5   5  14        9.43      132.03    341.95 o 
   6   5  14     4424.59     4631.25    528.08 o 
   7   5  14      746.83     1030.59    390.83 o 
   8   5  14    17330.48    19249.73   1008.63 o 
   9   5  14     5549.78     6033.21    638.39 o 
  10   5  14       34.79      615.95    445.36 o 
  11   5  14      161.22       62.17    484.93 o 
   0   6  14    54081.26    56687.09   1775.46 o 
   1   6  14      119.54      569.73    320.18 o 
   2   6  14     4944.91     4315.57    571.30 o 
   3   6  14       90.07       -2.49    296.54 o 
   4   6  14     2036.53     2185.68    402.27 o 
   5   6  14      252.78      293.00    368.20 o 
   6   6  14      521.92      632.92    410.61 o 
   7   6  14     5253.84     4672.24    592.02 o 
   8   6  14     1851.76     1767.29    492.42 o 
   9   6  14     1115.23     1371.34    479.02 o 
  10   6  14      225.48      508.45    504.21 o 
  11   6  14     1633.06      863.67    546.64 o 
   1   7  14      145.08      198.38    310.75 o 
   2   7  14      182.22      446.06    329.07 o 
   3   7  14     1850.05     1442.61    380.17 o 
   4   7  14     8624.25     8957.99    680.39 o 
   5   7  14      284.84      275.38    370.30 o 
   6   7  14     1504.04     1655.28    464.59 o 
   7   7  14      673.04      896.23    430.67 o 
   8   7  14      217.77      512.49    457.24 o 
   9   7  14     1167.67      812.38    500.75 o 
  10   7  14       42.49      978.56    526.49 o 
   0   8  14      635.94     -287.10    542.83 o 
   1   8  14       13.37     -154.41    311.24 o 
   2   8  14     4030.48     4858.05    477.54 o 
   3   8  14     2716.00     2121.82    449.96 o 
   4   8  14       98.17      201.17    376.74 o 
   5   8  14    13029.42    12990.53    809.94 o 
   6   8  14     2196.81     2108.98    510.07 o 
   7   8  14     4047.12     3425.50    610.71 o 
   8   8  14     1539.05      363.75    495.97 o 
   9   8  14      577.91      631.54    533.98 o 
   1   9  14      630.41      311.44    351.20 o 
   2   9  14       26.06     -333.27    357.71 o 
   3   9  14       24.24      196.55    374.46 o 
   4   9  14     1509.56     1621.62    450.54 o 
   5   9  14      258.77      855.05    451.18 o 
   6   9  14     1130.85     1457.69    479.11 o 
   7   9  14      190.03       44.55    405.90 o 
   8   9  14     1791.69     1477.90    554.98 o 
   0  10  14     7862.39     7273.01    929.07 o 
   1  10  14     2115.86     1375.80    466.48 o 
   2  10  14        1.09      606.11    395.53 o 
   3  10  14      855.34     1297.34    442.51 o 
   4  10  14        4.79      309.90    420.75 o 
   5  10  14     6931.42     8221.88    738.98 o 
   6  10  14      806.76      545.74    443.03 o 
   7  10  14      724.29     1004.23    476.19 o 
   1  11  14        5.76      468.61    444.67 o 
   2  11  14     1322.22     1222.21    484.62 o 
   3  11  14      203.74      216.47    480.12 o 
   4  11  14       15.98      140.85    444.77 o 
   5  11  14        7.58     -123.74    456.19 o 
   6  11  14     3504.20     2592.20    583.06 o 
   0  12  14    85939.50   101242.62   3523.45 o 
   1  12  14      901.14      998.64    489.06 o 
   2  12  14    14117.01    14339.89   1033.82 o 
   3  12  14       92.19     -215.85    513.41 o 
   4  12  14      329.27     -386.65    462.34 o 
   1   0  15       83.49      519.17    513.93 o 
   2   0  15     6232.28     7775.27    898.24 o 
   3   0  15     8072.41     7585.16    930.96 o 
   4   0  15     5396.94     6556.21   1033.35 o 
   5   0  15    11533.40     9216.16    998.70 o 
   6   0  15       27.55      160.25    514.14 o 
   7   0  15     7064.13     4893.77   1304.51 o 
   8   0  15      133.88      693.44    653.23 o 
   9   0  15     4994.76     4275.33    939.07 o 
   0   1  15       13.40      403.34    529.31 o 
   1   1  15     1977.73     1356.40    418.46 o 
   2   1  15      198.24      129.78    373.12 o 
   3   1  15    12148.04    13106.20   1122.30 o 
   4   1  15      158.68      147.07    356.05 o 
   5   1  15      279.69      538.45    358.17 o 
   6   1  15     1046.92     1100.79    483.61 o 
   7   1  15      360.10      531.19    392.95 o 
   8   1  15      648.60      589.47    479.37 o 
   9   1  15      431.39      409.91    507.40 o 
   1   2  15      299.92      798.96    381.72 o 
   2   2  15        0.40      275.36    380.56 o 
   3   2  15     5317.20     4197.64    489.83 o 
   4   2  15        1.93     -318.26    318.26 o 
   5   2  15     3193.68     2681.46    445.00 o 
   6   2  15       36.89      512.74    388.50 o 
   7   2  15     4874.94     4578.61    548.23 o 
   8   2  15      900.31     1153.22    452.57 o 
   9   2  15     1826.51      976.61    511.79 o 
   0   3  15       59.66     1079.69    592.28 o 
   1   3  15    42484.98    41524.39   1451.70 o 
   2   3  15      441.93      486.00    359.66 o 
   3   3  15       94.22     -211.36    342.78 o 
   4   3  15      372.66      120.35    345.34 o 
   5   3  15      449.36     1005.74    410.81 o 
   6   3  15     2914.10     2691.20    494.62 o 
   7   3  15     1161.27     1278.75    434.67 o 
   8   3  15     9474.15     8925.16    716.77 o 
   1   4  15     4854.74     4777.57    497.10 o 
   2   4  15      842.84      750.79    364.74 o 
   3   4  15       35.27      428.18    344.15 o 
   4   4  15      435.75      531.89    370.37 o 
   5   4  15      136.24      362.60    379.37 o 
   6   4  15      108.71      208.29    392.21 o 
   7   4  15    30384.43    30809.04   1149.87 o 
   8   4  15     2867.53     5007.20    643.01 o 
   0   5  15     5347.14     5626.51    738.84 o 
   1   5  15    39619.28    40855.21   1141.70 o 
   2   5  15     2280.70     1899.44    404.06 o 
   3   5  15       14.42      -55.33    344.70 o 
   4   5  15       68.24     -105.09    364.99 o 
   5   5  15      521.93      210.92    380.95 o 
   6   5  15     6958.14     7287.58    777.56 o 
   7   5  15        2.41      451.56    454.58 o 
   8   5  15     9119.67     8754.84    769.93 o 
   1   6  15     1755.93     1554.90    400.88 o 
   2   6  15     1135.78     1578.58    381.30 o 
   3   6  15      297.08      160.44    376.64 o 
   4   6  15     1572.87      857.02    433.87 o 
   5   6  15     1520.74     2194.93    517.83 o 
   6   6  15      504.98     1028.13    467.46 o 
   7   6  15     3496.01     3049.05    593.13 o 
   0   7  15       15.50     -432.65    432.65 o 
   1   7  15      946.49      719.87    375.71 o 
   2   7  15      232.62      -88.54    339.27 o 
   3   7  15    12242.57    12167.69    780.80 o 
   4   7  15       44.52       34.39    385.63 o 
   5   7  15      427.29      409.89    436.30 o 
   6   7  15     2383.72     2858.02    574.57 o 
   1   8  15     1179.28     1384.05    400.30 o 
   2   8  15      508.15      543.06    407.64 o 
   3   8  15    19621.38    20400.29   1008.53 o 
   4   8  15      615.40      898.35    462.87 o 
   5   8  15    14550.10    14878.72    954.49 o 
   0   9  15     3086.52     2976.22    777.42 o 
   1   9  15     4251.59     3863.09    557.94 o 
   2   9  15     1587.59      841.65    450.44 o 
   3   9  15    11939.89    12738.67    855.46 o 
   0   0  16     2945.18     2815.65    979.60 o 
   1   0  16     2225.95     1636.48    623.74 o 
   2   0  16     1382.00     1655.27    691.32 o 
   3   0  16     4616.30     5618.44   1167.23 o 
   1   1  16        4.01     -150.63    381.13 o 
   2   1  16      483.88      554.80    407.64 o 
   3   1  16     2457.68     3662.17    549.66 o 
   0   2  16     1068.66     1503.22   1030.69 o 
   1   2  16      265.72      602.74    424.32 o 
   2   2  16     1576.57     2442.71    497.26 o 
   3   2  16      886.23      672.23    435.81 o 
   1   3  16      638.55      436.91    389.70 o 
   2   3  16        4.34      117.56    382.42 o 
   0   4  16     1334.41      594.00    633.08 o 
                                                 
